# Supplementary material for: Cognitive Mechanisms Underlying Memory Advantages in Bridge Experts: Based on Suit Categorization and Honor Card Rules
Source: Behav Sci (Basel). 2025 Jan 24;15(2):125. doi: 10.3390/bs15020125 (PMC11852315; doi:10.3390/bs15020125)
Supplement: Supplementary file 1 [file behavsci-15-00125-s001.zip]

Archive with 9 entries (9 files):
- Experiment 1_recall.xlsx
- Experiment 1_recognition.xlsx
- Experiment 2_recall_run1.xlsx
- Experiment 2_recall_run2.xlsx
- Experiment 2_recall_run3.xlsx
- Experiment 2_recognition_run1.xlsx
- Experiment 2_recognition_run2.xlsx
- Experiment 2_recognition_run3.xlsx
- Supplementary Material _Results.pdf
