# Supplementary material for: Cognitive Mechanisms Underlying Memory Advantages in Bridge Experts: Based on Suit Categorization and Honor Card Rules
Source: Behav Sci (Basel). 2025 Jan 24;15(2):125. doi: 10.3390/bs15020125 (PMC11852315; doi:10.3390/bs15020125)
Supplement: Supplementary file 1 [file behavsci-15-00125-s001.zip › Experiment 1_recall.xlsx]

## Sheet: Table of contents
正确/不显	条件1牌点	条件2牌点	条件3牌点	条件4牌点	正确/不显	条件1重要	条件2重要	条件3重要	条件4重要	/	1S	1H	1D	1C		/	3S	3H	3D	3C
1	100	100	100	100	1	50	50	50	50	1	32	33	32	33		1	32	33	32	33
0	0	0	0	0	0	0	0	0	0	0	0	0	0	0		0	0	0	0	0
总	100	100	100	100	总	50	50	50	50	总	32	33	32	33		总	32	33	32	33
正确/不显	条件1T数	条件2T数	条件3T数	条件4T数	正确/不显	条件1点牌数	条件2点牌数	条件3点牌数	条件4点牌数	/	2S	2H	2D	2C		/	4S	4H	4D	4C
1	10	10	10	10	1	40	40	40	40	1	33	32	33	32		1	33	32	33	32
0	0	0	0	0	0	0	0	0	0	0	0	0	0	0		0	0	0	0	0
总	10	10	10	10	总	40	40	40	40	总	33	32	33	32		总	33	32	33	32
CONDITION number	CONDITION	正确1/不显0	副数	suit pattern	HCP	HCP card	T-quantity	HCP card-quantity	Honor card-quantity	CARD													S	H	D	C	block
1	CROR	1	1	4432	13	AAKQ	0	4	4	SK	S9	S3	S2	HA	H8	DA	DQ	D2	C9	C7	C6	C2	4	2	3	4	1
2	CROI	1	1	4432	8	AKJ	1	3	4	SA	SJ	S5	S4	H9	H7	H4	H2	D8	D5	CK	CT	C4	4	4	2	3	2
3	CIOR	1	1	4432	6	QQJJ	3	4	7	SQ	ST	S6	HJ	HT	H6	H5	DJ	DT	D9	D6	CQ	C5	3	4	4	2	3
4	CIOI	1	1	4432	13	AKKQJ	0	5	5	S8	S7	HK	HQ	H3	DK	D7	D4	D3	CA	CJ	C8	C3	2	3	4	4	4
1	CROR	1	2	5332	7	AJJJ	2	4	6	SA	ST	HJ	HT	H6	DJ	D9	D6	CJ	C8	C6	C4	C3	2	3	3	5	1
2	CROI	1	2	5332	14	AKKKJ	0	5	5	SK	SJ	S8	S5	S4	HK	H9	DK	D8	D3	CA	C5	C2	5	2	3	3	3
3	CIOR	1	2	5332	6	QQQ	1	3	4	SQ	S3	S2	HQ	H7	H5	H4	H2	D7	D4	CQ	CT	C9	3	5	2	3	4
4	CIOI	1	2	5332	13	AAKQ	1	4	5	S9	S7	S6	HA	H8	H3	DA	DQ	DT	D5	D2	CK	C7	3	3	5	2	2
1	CROR	1	3	5431	9	AKQ	1	3	4	S8	S6	S4	S2	HK	HQ	HT	H8	H3	D8	CA	C6	C5	4	5	1	3	4
2	CROI	1	3	5431	11	AKQJJ	1	5	6	SK	ST	S9	HA	H9	H5	H2	DQ	DJ	D7	D3	D2	CJ	3	4	5	1	2
3	CIOR	1	3	5431	10	AKQJ	1	4	5	S7	HJ	H7	H6	DA	DK	D6	D5	CQ	CT	C9	C7	C4	1	3	4	5	3
4	CIOI	1	3	5431	10	AKQJ	1	4	5	SA	SQ	SJ	S5	S3	H4	DT	D9	D4	CK	C8	C3	C2	5	1	3	4	1
1	CROR	1	4	5422	11	AAK	0	3	3	S8	S5	S4	S2	HA	H8	H6	H4	H3	DA	D2	CK	C8	4	5	2	2	1
2	CROI	1	4	5422	8	KQJJJ	2	5	7	SJ	S7	HK	HQ	HJ	HT	DJ	DT	D9	D8	D6	C3	C2	2	4	5	2	3
3	CIOR	1	4	5422	9	AQQJ	2	4	6	SQ	ST	H5	H2	DQ	D7	D5	D4	CA	CJ	CT	C6	C5	2	2	4	5	4
4	CIOI	1	4	5422	12	AKKQ	0	4	4	SA	SK	S9	S6	S3	H9	H7	DK	D3	CQ	C9	C7	C4	5	2	2	4	2
1	CROR	1	5	4333	10	AKQJ	1	4	5	SK	ST	S4	HJ	H8	H3	DQ	D7	D6	D3	CA	C6	C3	3	3	4	3	2
2	CROI	1	5	4333	8	AQJJ	1	4	5	SJ	S8	S5	HA	HT	H6	DJ	D9	D5	CQ	C7	C4	C2	3	3	3	4	1
3	CIOR	1	5	4333	13	AAQQJ	1	5	6	SA	SQ	S3	S2	HQ	H7	H4	DA	DT	D2	CJ	C9	C8	4	3	3	3	4
4	CIOI	1	5	4333	9	KKK	1	3	4	S9	S7	S6	HK	H9	H5	H2	DK	D8	D4	CK	CT	C5	3	4	3	3	3
1	CROR	1	6	6322	7	QQQJ	2	4	6	SQ	ST	HQ	H5	H2	DQ	DJ	D7	D5	D3	D2	CT	C7	2	3	6	2	3
2	CROI	1	6	6322	8	AKJ	1	3	4	SK	S5	H9	H8	DT	D9	D8	CA	CJ	C9	C8	C3	C2	2	2	3	6	2
3	CIOR	1	6	6322	15	AAKKJ	1	5	6	SA	SJ	S9	S7	S3	S2	HK	HT	DA	D6	CK	C6	C4	6	2	2	3	4
4	CIOI	1	6	6322	10	AKQJ	0	4	4	S8	S6	S4	HA	HJ	H7	H6	H4	H3	DK	D4	CQ	C5	3	6	2	2	1
1	CROR	1	7	6421	14	AAKQJ	1	5	6	S3	H6	H4	DA	DQ	DT	D9	CA	CK	CJ	C8	C6	C4	1	2	4	6	4
2	CROI	1	7	6421	11	AKKJ	1	4	5	SA	SK	SJ	S7	S5	S2	HK	D8	D6	CT	C9	C3	C2	6	1	2	4	1
3	CIOR	1	7	6421	8	AQQ	0	3	3	S9	S8	S6	S4	HA	HQ	H9	H8	H7	H3	D4	CQ	C5	4	6	1	2	2
4	CIOI	1	7	6421	7	KQJJ	2	4	6	SQ	ST	HJ	HT	H5	H2	DK	DJ	D7	D5	D3	D2	C7	2	4	6	1	3
1	CROR	1	8	6331	7	KKJ	1	3	4	SK	SJ	ST	S9	S3	S2	H3	DK	D5	D3	C8	C6	C4	6	1	3	3	2
2	CROI	1	8	6331	14	AAKQJ	1	5	6	SA	S7	S5	HA	HK	HQ	HT	H5	H2	DJ	C9	C7	C5	3	6	1	3	4
3	CIOR	1	8	6331	11	AAQJ	0	4	4	S8	S6	S4	HJ	H9	H7	DA	DQ	D9	D8	D7	D2	CA	3	3	6	1	1
4	CIOI	1	8	6331	8	KQQJ	2	4	6	SQ	H8	H6	H4	DT	D6	D4	CK	CQ	CJ	CT	C3	C2	1	3	3	6	3
1	CROR	1	9	5521	12	AAQJJ	1	5	6	SA	SQ	SJ	S8	S6	HA	HJ	H9	H7	H5	DT	D5	C2	5	5	2	1	2
2	CROI	1	9	5521	7	KQQ	1	3	4	ST	HK	H8	H6	H4	H3	DQ	D9	D6	D4	D3	CQ	C3	1	5	5	2	3
3	CIOR	1	9	5521	12	AAKJ	1	4	5	S3	S2	HT	DA	DK	DJ	D8	D2	CA	C9	C7	C6	C5	2	1	5	5	1
4	CIOI	1	9	5521	9	KKQJ	1	4	5	SK	S9	S7	S5	S4	HQ	H2	D7	CK	CJ	CT	C8	C4	5	2	1	5	4
1	CROR	1	T	4441	10	KKQJJ	1	5	6	SJ	HK	HJ	H4	H2	DQ	D9	D6	D2	CK	CT	C8	C3	1	4	4	4	3
2	CROI	1	T	4441	11	AAK	1	3	4	SA	S9	S5	S4	HT	DA	DK	D7	D4	C9	C7	C6	C2	4	1	4	4	4
3	CIOR	1	T	4441	10	AQQQ	0	4	4	SQ	S7	S3	S2	HQ	H9	H7	H5	D3	CA	CQ	C5	C4	4	4	1	4	2
4	CIOI	1	T	4441	9	AKJJ	2	4	6	SK	ST	S8	S6	HA	H8	H6	H3	DJ	DT	D8	D5	CJ	4	4	4	1	1
1	色+顺+	0	1	4432
2	色+顺-	0	1	4432
3	色-顺+	0	1	4432
4	色-顺-	0	1	4432
1	色+顺+	0	2	5332
2	色+顺-	0	2	5332
3	色-顺+	0	2	5332
4	色-顺-	0	2	5332
1	色+顺+	0	3	5431
2	色+顺-	0	3	5431
3	色-顺+	0	3	5431
4	色-顺-	0	3	5431
1	色+顺+	0	4	5422
2	色+顺-	0	4	5422
3	色-顺+	0	4	5422
4	色-顺-	0	4	5422
1	色+顺+	0	5	4333
2	色+顺-	0	5	4333
3	色-顺+	0	5	4333
4	色-顺-	0	5	4333
1	色+顺+	0	6	6322
2	色+顺-	0	6	6322
3	色-顺+	0	6	6322
4	色-顺-	0	6	6322
1	色+顺+	0	7	6421
2	色+顺-	0	7	6421
3	色-顺+	0	7	6421
4	色-顺-	0	7	6421
1	色+顺+	0	8	6331
2	色+顺-	0	8	6331
3	色-顺+	0	8	6331
4	色-顺-	0	8	6331
1	色+顺+	0	9	5521
2	色+顺-	0	9	5521
3	色-顺+	0	9	5521
4	色-顺-	0	9	5521
1	色+顺+	0	T	4441
2	色+顺-	0	T	4441
3	色-顺+	0	T	4441
4	色-顺-	0	T	4441

## Sheet: Position table
condition	number	副数	trail	block	suit pattern	S	H	D	C	lanti				card													1-1	1-2	1-3	1-4	1-5	1-6		2-1	2-2	2-3	2-4	2-5	2-6		3-1	3-2	3-3	3-4	3-5	3-6		4-1	4-2
1	1	1	1	1	4432	4	2	3	4	S	H	D	C	SK	S9	S3	S2	HA	H8	DA	DQ	D2	C9	C7	C6	C2	SK	S9	S3	S2				HA	H8						DA	DQ	D2					C9	C7
1	5	2	2	1	5332	2	3	3	5	D	S	C	H	SA	ST	HJ	HT	H6	DJ	D9	D6	CJ	C8	C6	C4	C3	DJ	D9	D6					SA	ST						CJ	C8	C6	C4	C3			HJ	HT
4	12	3	3	1	5431	5	1	3	4	D	S	C	H	SA	SQ	SJ	S5	S3	H4	DT	D9	D4	CK	C8	C3	C2	C8	SJ	D4					SQ	C2	H4	DT	D9			CK	S5	SA	C3				S3
1	13	4	4	1	5422	4	5	2	2	H	C	S	D	S8	S5	S4	S2	HA	H8	H6	H4	H3	DA	D2	CK	C8	HA	H8	H6	H4	H3			CK	C8						S8	S5	S4	S2				DA	D2
2	18	5	5	1	4333	3	3	3	4	D	S	C	H	SJ	S8	S5	HA	HT	H6	DJ	D9	D5	CQ	C7	C4	C2	D5	DJ	D9					S5	S8	SJ					C7	CQ	C4	C2				H6	HA
4	24	6	6	1	6322	3	6	2	2	S	H	D	C	S8	S6	S4	HA	HJ	H7	H6	H4	H3	DK	D4	CQ	C5	H7	H3	CQ					S8	H6	HJ	C5	H4	HA		S4	DK						S6	D4
2	26	7	7	1	6421	6	1	2	4	H	C	S	D	SA	SK	SJ	S7	S5	S2	HK	D8	D6	CT	C9	C3	C2	HK							C9	C3	CT	C2				SA	S5	SJ	SK	S2	S7		D6	D8
3	31	8	8	1	6331	3	3	6	1	D	S	C	H	S8	S6	S4	HJ	H9	H7	DA	DQ	D9	D8	D7	D2	CA	DA	DQ	HJ	D9	S6	S4		H9	S8	D2					H7							CA	D8
3	35	9	9	1	5521	2	1	5	5	C	D	H	S	S3	S2	HT	DA	DK	DJ	D8	D2	CA	C9	C7	C6	C5	DA	DK	C9	C7	D2			CA	DJ	D8	S3	S2			C6							HT	C5
4	40	T	10	1	4441	4	4	4	1	S	H	D	C	SK	ST	S8	S6	HA	H8	H6	H3	DJ	DT	D8	D5	CJ	D8	ST	S6	CJ				H6	SK	D5	DT				H8	H3	HA	S8				DJ
2	2	1	1	2	4432	4	4	2	3	D	S	C	H	SA	SJ	S5	S4	H9	H7	H4	H2	D8	D5	CK	CT	C4	D8	D5						S5	SJ	SA	S4				CT	CK	C4					H7	H4
4	8	2	2	2	5332	3	3	5	2	S	H	D	C	S9	S7	S6	HA	H8	H3	DA	DQ	DT	D5	D2	CK	C7	DQ	DA	S9					D2	CK	DT					D5	HA	C7	H8	S6			S7	H3
2	10	3	3	2	5431	3	4	5	1	H	C	S	D	SK	ST	S9	HA	H9	H5	H2	DQ	DJ	D7	D3	D2	CJ	H5	H9	HA	H2				CJ							ST	SK	S9					D7	DJ
4	16	4	4	2	5422	5	2	2	4	C	D	H	S	SA	SK	S9	S6	S3	H9	H7	DK	D3	CQ	C9	C7	C4	S9	H7	DK	D3				SA	C7						SK	H9						S3	CQ
1	17	5	5	2	4333	3	3	4	3	S	H	D	C	SK	ST	S4	HJ	H8	H3	DQ	D7	D6	D3	CA	C6	C3	SK	ST	S4					HJ	H8	H3					DQ	D7	D6	D3				CA	C6
2	22	6	6	2	6322	2	2	3	6	C	D	H	S	SK	S5	H9	H8	DT	D9	D8	CA	CJ	C9	C8	C3	C2	C3	CA	C9	CJ	C8	C2		D8	DT	D9					H9	H8						S5	SK
3	27	7	7	2	6421	4	6	1	2	S	H	D	C	S9	S8	S6	S4	HA	HQ	H9	H8	H7	H3	D4	CQ	C5	HQ	S6	C5	S4				CQ	H9	S8	H7	D4	H3		H8							HA	S9
1	29	8	8	2	6331	6	1	3	3	H	C	S	D	SK	SJ	ST	S9	S3	S2	H3	DK	D5	D3	C8	C6	C4	H3							C8	C6	C4					SK	SJ	ST	S9	S3	S2		DK	D5
1	33	9	9	2	5521	5	5	2	1	S	H	D	C	SA	SQ	SJ	S8	S6	HA	HJ	H9	H7	H5	DT	D5	C2	SA	SQ	SJ	S8	S6			HA	HJ	H9	H7	H5			DT	D5						C2
3	39	T	10	2	4441	4	4	1	4	H	C	S	D	SQ	S7	S3	S2	HQ	H9	H7	H5	D3	CA	CQ	C5	C4	CA	H7	D3	S2				HQ	H9	S7	C5				CQ	H5	C4	S3				SQ
3	3	1	1	3	4432	3	4	4	2	C	D	H	S	SQ	ST	S6	HJ	HT	H6	H5	DJ	DT	D9	D6	CQ	C5	SQ	HT						HJ	D9	H6	C5				CQ	DT	S6	H5				DJ	ST
2	6	2	2	3	5332	5	2	3	3	C	D	H	S	SK	SJ	S8	S5	S4	HK	H9	DK	D8	D3	CA	C5	C2	C2	CA	C5					D3	D8	DK					H9	HK						S8	SJ
3	11	3	3	3	5431	1	3	4	5	S	H	D	C	S7	HJ	H7	H6	DA	DK	D6	D5	CQ	CT	C9	C7	C4	C7							CQ	C9	H7					DK	H6	D5	C4				DA	HJ
2	14	4	4	3	5422	2	4	5	2	S	H	D	C	SJ	S7	HK	HQ	HJ	HT	DJ	DT	D9	D8	D6	C3	C2	S7	SJ						HQ	HJ	HT	HK				D8	DT	D6	DJ	D9			C3	C2
4	20	5	5	3	4333	3	4	3	3	H	C	S	D	S9	S7	S6	HK	H9	H5	H2	DK	D8	D4	CK	CT	C5	C5	S9	HK	H2				S7	H9	S6					DK	CT	D8					D4	CK
1	21	6	6	3	6322	2	3	6	2	D	S	C	H	SQ	ST	HQ	H5	H2	DQ	DJ	D7	D5	D3	D2	CT	C7	DQ	DJ	D7	D5	D3	D2		SQ	ST						CT	C7						HQ	H5
4	28	7	7	3	6421	2	4	6	1	D	S	C	H	SQ	ST	HJ	HT	H5	H2	DK	DJ	D7	D5	D3	D2	C7	HJ	D7	HT	SQ	H2	DK		D5	D3						C7							DJ	D2
4	32	8	8	3	6331	1	3	3	6	C	D	H	S	SQ	H8	H6	H4	DT	D6	D4	CK	CQ	CJ	CT	C3	C2	C3	D4	CK	D6	SQ	CT		H6	DT	C2					CJ	H8	H4					CQ
2	34	9	9	3	5521	1	5	5	2	D	S	C	H	ST	HK	H8	H6	H4	H3	DQ	D9	D6	D4	D3	CQ	C3	D3	D9	DQ	D4	D6			ST							C3	CQ						H4	H3
1	37	T	10	3	4441	1	4	4	4	D	S	C	H	SJ	HK	HJ	H4	H2	DQ	D9	D6	D2	CK	CT	C8	C3	DQ	D9	D6	D2				SJ							CK	CT	C8	C3				HK	HJ
4	4	1	1	4	4432	2	3	4	4	H	C	S	D	S8	S7	HK	HQ	H3	DK	D7	D4	D3	CA	CJ	C8	C3	D3	D7	HQ					C3	DK	CJ	C8				CA	D4						S8	H3
3	7	2	2	4	5332	3	5	2	3	H	C	S	D	SQ	S3	S2	HQ	H7	H5	H4	H2	D7	D4	CQ	CT	C9	CQ	C9	D7	H5	D4			CT	H7	H2					SQ	H4	S2					HQ	S3
1	9	3	3	4	5431	4	5	1	3	C	D	H	S	S8	S6	S4	S2	HK	HQ	HT	H8	H3	D8	CA	C6	C5	CA	C6	C5					D8							HK	HQ	HT	H8	H3			S8	S6
3	15	4	4	4	5422	2	2	4	5	D	S	C	H	SQ	ST	H5	H2	DQ	D7	D5	D4	CA	CJ	CT	C6	C5	DQ	CT	H5	D4				CA	D5						SQ	CJ	ST	C5	H2			D7	C6
3	19	5	5	4	4333	4	3	3	3	C	D	H	S	SA	SQ	S3	S2	HQ	H7	H4	DA	DT	D2	CJ	C9	C8	SQ	DT	C8					DA	H7	D2					C9	H4	S3					SA	HQ
3	23	6	6	4	6322	6	2	2	3	H	C	S	D	SA	SJ	S9	S7	S3	S2	HK	HT	DA	D6	CK	C6	C4	CK	S7						HT	C6	C4					SA	HK	S9	D6	S3	S2		DA	SJ
1	25	7	7	4	6421	1	2	4	6	C	D	H	S	S3	H6	H4	DA	DQ	DT	D9	CA	CK	CJ	C8	C6	C4	CA	CK	CJ	C8	C6	C4		DA	DQ	DT	D9				H6	H4						S3
2	30	8	8	4	6331	3	6	1	3	S	H	D	C	SA	S7	S5	HA	HK	HQ	HT	H5	H2	DJ	C9	C7	C5	S5	S7	SA					HQ	HT	HA	H2	H5	HK		DJ							C9	C5
4	36	9	9	4	5521	5	2	1	5	H	C	S	D	SK	S9	S7	S5	S4	HQ	H2	D7	CK	CJ	CT	C8	C4	S4	SK						HQ	S9	D7	CK	C4			CJ	S7	C8	H2	CT			S5
2	38	T	10	4	4441	4	1	4	4	C	D	H	S	SA	S9	S5	S4	HT	DA	DK	D7	D4	C9	C7	C6	C2	C7	C2	C9	C6				D4	DK	D7	DA				HT							S4	SA
[truncated: 4 more columns]

## Sheet: 内容表 (2)
正确/不显	条件1牌点	条件2牌点	条件3牌点	条件4牌点	正确/不显	条件1重要	条件2重要	条件3重要	条件4重要	/	1S	1H	1D	1C		/	3S	3H	3D	3C
1	97	99	103	101	1	48	53	52	47	1	28	36	34	32		1	37	29	31	33
0	0	0	0	0	0	0	0	0	0	0	0	0	0	0		0	0	0	0	0
总	97	99	103	101	总	48	53	52	47	总	28	36	34	32		总	37	29	31	33
正确/不显	条件1T数	条件2T数	条件3T数	条件4T数	正确/不显	条件1点牌数	条件2点牌数	条件3点牌数	条件4点牌数	/	2S	2H	2D	2C		/	4S	4H	4D	4C
1	10	11	10	9	1	38	42	42	38	1	33	33	32	32		1	32	32	33	33
0	0	0	0	0	0	0	0	0	0	0	0	0	0	0		0	0	0	0	0
总	10	11	10	9	总	38	42	42	38	总	33	33	32	32		总	32	32	33	33
条件	条件/	正确1/不显0	副数	牌型	牌点	点数牌	T数	点数牌数	重要牌数	牌													S	H	D	C	block
1	色+顺+	1	1	4432	13	AAKQ	0	4	4	SK	S9	S3	S2	HA	H8	DA	DQ	D2	C9	C7	C6	C2	4	2	3	4	1
1	色+顺+	1	2	5332	7	AJJJ	2	4	6	SA	ST	HJ	HT	H6	DJ	D9	D6	CJ	C8	C6	C4	C3	2	3	3	5	1
4	色-顺-	1	3	5431	10	AKQJ	1	4	5	SA	SQ	SJ	S5	S3	H4	DT	D9	D4	CK	C8	C3	C2	5	1	3	4	1
1	色+顺+	1	4	5422	11	AAK	0	3	3	S8	S5	S4	S2	HA	H8	H6	H4	H3	DA	D2	CK	C8	4	5	2	2	1
2	色+顺-	1	5	4333	8	AQJJ	1	4	5	SJ	S8	S5	HA	HT	H6	DJ	D9	D5	CQ	C7	C4	C2	3	3	3	4	1
4	色-顺-	1	6	6322	10	AKQJ	0	4	4	S8	S6	S4	HA	HJ	H7	H6	H4	H3	DK	D4	CQ	C5	3	6	2	2	1
2	色+顺-	1	7	6421	11	AKKJ	1	4	5	SA	SK	SJ	S7	S5	S2	HK	D8	D6	CT	C9	C3	C2	6	1	2	4	1
3	色-顺+	1	8	6331	11	AAQJ	0	4	4	S8	S6	S4	HJ	H9	H7	DA	DQ	D9	D8	D7	D2	CA	3	3	6	1	1
3	色-顺+	1	9	5521	12	AAKJ	1	4	5	S3	S2	HT	DA	DK	DJ	D8	D2	CA	C9	C7	C6	C5	2	1	5	5	1
4	色-顺-	1	T	4441	9	AKJJ	2	4	6	SK	ST	S8	S6	HA	H8	H6	H3	DJ	DT	D8	D5	CJ	4	4	4	1	1
2	色+顺-	1	1	4432	8	AKJ	1	3	4	SA	SJ	S5	S4	H9	H7	H4	H2	D8	D5	CK	CT	C4	4	4	2	3	2
4	色-顺-	1	2	5332	13	AAKQ	1	4	5	S9	S7	S6	HA	H8	H3	DA	DQ	DT	D5	D2	CK	C7	3	3	5	2	2
2	色+顺-	1	3	5431	11	AKQJJ	1	5	6	SK	ST	S9	HA	H9	H5	H2	DQ	DJ	D7	D3	D2	CJ	3	4	5	1	2
4	色-顺-	1	4	5422	12	AKKQ	0	4	4	SA	SK	S9	S6	S3	H9	H7	DK	D3	CQ	C9	C7	C4	5	2	2	4	2
1	色+顺+	1	5	4333	10	AKQJ	1	4	5	SK	ST	S4	HJ	H8	H3	DQ	D7	D6	D3	CA	C6	C3	3	3	4	3	2
2	色+顺-	1	6	6322	8	AKJ	1	3	4	SK	S5	H9	H8	DT	D9	D8	CA	CJ	C9	C8	C3	C2	2	2	3	6	2
3	色-顺+	1	7	6421	8	AQQ	0	3	3	S9	S8	S6	S4	HA	HQ	H9	H8	H7	H3	D4	CQ	C5	4	6	1	2	2
1	色+顺+	1	8	6331	7	KKJ	1	3	4	SK	SJ	ST	S9	S3	S2	H3	DK	D5	D3	C8	C6	C4	6	1	3	3	2
1	色+顺+	1	9	5521	12	AAQJJ	1	5	6	SA	SQ	SJ	S8	S6	HA	HJ	H9	H7	H5	DT	D5	C2	5	5	2	1	2
3	色-顺+	1	T	4441	10	AQQQ	0	4	4	SQ	S7	S3	S2	HQ	H9	H7	H5	D3	CA	CQ	C5	C4	4	4	1	4	2
3	色-顺+	1	1	4432	6	QQJJ	3	4	7	SQ	ST	S6	HJ	HT	H6	H5	DJ	DT	D9	D6	CQ	C5	3	4	4	2	3
2	色+顺-	1	2	5332	14	AKKKJ	0	5	5	SK	SJ	S8	S5	S4	HK	H9	DK	D8	D3	CA	C5	C2	5	2	3	3	3
3	色-顺+	1	3	5431	10	AKQJ	1	4	5	S7	HJ	H7	H6	DA	DK	D6	D5	CQ	CT	C9	C7	C4	1	3	4	5	3
2	色+顺-	1	4	5422	8	KQJJJ	2	5	7	SJ	S7	HK	HQ	HJ	HT	DJ	DT	D9	D8	D6	C3	C2	2	4	5	2	3
4	色-顺-	1	5	4333	9	KKK	1	3	4	S9	S7	S6	HK	H9	H5	H2	DK	D8	D4	CK	CT	C5	3	4	3	3	3
1	色+顺+	1	6	6322	7	QQQJ	2	4	6	SQ	ST	HQ	H5	H2	DQ	DJ	D7	D5	D3	D2	CT	C7	2	3	6	2	3
4	色-顺-	1	7	6421	7	KQJJ	2	4	6	SQ	ST	HJ	HT	H5	H2	DK	DJ	D7	D5	D3	D2	C7	2	4	6	1	3
4	色-顺-	1	8	6331	8	KQQJ	2	4	6	SQ	H8	H6	H4	DT	D6	D4	CK	CQ	CJ	CT	C3	C2	1	3	3	6	3
2	色+顺-	1	9	5521	7	KQQ	1	3	4	ST	HK	H8	H6	H4	H3	DQ	D9	D6	D4	D3	CQ	C3	1	5	5	2	3
1	色+顺+	1	T	4441	10	KKQJJ	1	5	6	SJ	HK	HJ	H4	H2	DQ	D9	D6	D2	CK	CT	C8	C3	1	4	4	4	3
4	色-顺-	1	1	4432	13	AKKQJ	0	5	5	S8	S7	HK	HQ	H3	DK	D7	D4	D3	CA	CJ	C8	C3	2	3	4	4	4
3	色-顺+	1	2	5332	6	QQQ	1	3	4	SQ	S3	S2	HQ	H7	H5	H4	H2	D7	D4	CQ	CT	C9	3	5	2	3	4
1	色+顺+	1	3	5431	9	AKQ	1	3	4	S8	S6	S4	S2	HK	HQ	HT	H8	H3	D8	CA	C6	C5	4	5	1	3	4
3	色-顺+	1	4	5422	9	AQQJ	2	4	6	SQ	ST	H5	H2	DQ	D7	D5	D4	CA	CJ	CT	C6	C5	2	2	4	5	4
3	色-顺+	1	5	4333	13	AAQQJ	1	5	6	SA	SQ	S3	S2	HQ	H7	H4	DA	DT	D2	CJ	C9	C8	4	3	3	3	4
3	色-顺+	1	6	6322	15	AAKKJ	1	5	6	SA	SJ	S9	S7	S3	S2	HK	HT	DA	D6	CK	C6	C4	6	2	2	3	4
1	色+顺+	1	7	6421	14	AAKQJ	1	5	6	S3	H6	H4	DA	DQ	DT	D9	CA	CK	CJ	C8	C6	C4	1	2	4	6	4
2	色+顺-	1	8	6331	14	AAKQJ	1	5	6	SA	S7	S5	HA	HK	HQ	HT	H5	H2	DJ	C9	C7	C5	3	6	1	3	4
4	色-顺-	1	9	5521	9	KKQJ	1	4	5	SK	S9	S7	S5	S4	HQ	H2	D7	CK	CJ	CT	C8	C4	5	2	1	5	4
2	色+顺-	1	T	4441	11	AAK	1	3	4	SA	S9	S5	S4	HT	DA	DK	D7	D4	C9	C7	C6	C2	4	1	4	4	4
1	色+顺+	0	1	4432
2	色+顺-	0	1	4432
3	色-顺+	0	1	4432
4	色-顺-	0	1	4432
1	色+顺+	0	2	5332
2	色+顺-	0	2	5332
3	色-顺+	0	2	5332
4	色-顺-	0	2	5332
1	色+顺+	0	3	5431
2	色+顺-	0	3	5431
3	色-顺+	0	3	5431
4	色-顺-	0	3	5431
1	色+顺+	0	4	5422
2	色+顺-	0	4	5422
3	色-顺+	0	4	5422
4	色-顺-	0	4	5422
1	色+顺+	0	5	4333
2	色+顺-	0	5	4333
3	色-顺+	0	5	4333
4	色-顺-	0	5	4333
1	色+顺+	0	6	6322
2	色+顺-	0	6	6322
3	色-顺+	0	6	6322
4	色-顺-	0	6	6322
1	色+顺+	0	7	6421
2	色+顺-	0	7	6421
3	色-顺+	0	7	6421
4	色-顺-	0	7	6421
1	色+顺+	0	8	6331
2	色+顺-	0	8	6331
3	色-顺+	0	8	6331
4	色-顺-	0	8	6331
1	色+顺+	0	9	5521
2	色+顺-	0	9	5521
3	色-顺+	0	9	5521
4	色-顺-	0	9	5521
1	色+顺+	0	T	4441
2	色+顺-	0	T	4441
3	色-顺+	0	T	4441
4	色-顺-	0	T	4441

## Sheet: 数据 (2)
	牌点	T数	点数牌数	重要牌数	S	H	D	C
1	13	1	5	6	3	2	4	4
2	13	0	4	4	4	3	2	4
3	10	1	6	7	2	4	4	3
4	4	2	1	3	4	4	3	2
2	12	1	3	4	5	2	3	3
3	9	1	5	6	3	5	2	3
4	12	1	4	5	3	3	5	2
1	7	1	4	5	2	3	3	5
3	10	1	5	6	1	3	4	5
4	13	0	5	5	4	5	1	3
1	7	2	2	4	3	4	5	1
2	10	1	4	5	5	1	3	4
4	7	0	3	3	5	4	2	2
1	11	3	4	7	2	2	5	4
2	10	1	4	5	4	2	2	5
3	12	0	5	5	2	5	4	2
2	6	2	3	5	4	3	3	3
3	7	1	3	4	3	4	3	3
4	11	1	4	5	3	3	4	3
1	16	0	6	6	3	3	3	4
3	13	0	4	4	6	3	2	2
4	8	0	4	4	2	2	6	3
1	11	2	4	6	2	2	3	6
2	8	2	4	6	3	6	2	2
4	11	1	4	5	1	6	2	4
1	8	0	4	4	6	1	4	2
2	10	1	3	4	2	4	1	6
3	11	2	5	7	4	2	6	1
1	6	2	3	5	1	3	6	3
2	10	2	4	6	3	1	3	6
3	12	0	4	4	6	3	3	1
4	12	0	5	5	3	6	1	3
3	15	1	6	7	5	5	2	1
4	8	3	3	6	1	5	5	2
1	11	0	5	5	5	2	1	5
2	6	0	2	2	2	1	5	5
4	7	1	4	5	1	4	4	4
1	13	0	4	4	4	4	1	4
2	6	1	4	5	4	4	4	1
3	14	2	4	6	4	1	4	4
1	8	1	4	5	2	3	4	4
2	11	0	6	6	4	2	3	4
3	13	1	4	5	3	4	4	2
4	8	2	2	4	4	4	2	3
2	9	1	4	5	2	5	3	3
3	12	1	4	5	5	3	3	2
4	7	2	3	5	3	3	2	5
1	12	0	5	5	3	2	5	3
4	8	2	3	5	5	3	4	1
1	10	1	4	5	1	4	3	5
2	13	0	5	5	4	1	5	3
3	9	1	4	5	3	5	1	4
1	14	2	4	6	5	2	2	4
2	7	1	4	5	2	4	5	2
3	5	1	3	4	4	5	2	2
4	14	0	5	5	2	2	4	5
2	12	0	6	6	3	3	3	4
3	8	1	3	4	3	3	4	3
4	9	1	3	4	3	4	3	3
1	11	2	4	6	4	3	3	3
3	8	1	3	4	2	6	3	2
4	11	1	4	5	6	3	2	2
1	15	2	6	8	3	2	2	6
2	6	0	3	3	2	2	6	3
3	7	0	3	3	4	1	6	2
1	13	1	5	6	2	6	1	4
4	12	1	5	6	1	2	4	6
2	8	2	3	5	6	4	2	1
1	8	1	3	4	1	6	3	3
2	12	2	4	6	3	3	6	1
3	12	1	4	5	6	3	1	3
4	8	0	5	5	3	1	3	6
2	12	0	4	4	5	2	1	5
4	10	2	3	5	2	1	5	5
1	7	1	4	5	1	5	5	2
3	11	1	5	6	5	5	2	1
4	14	2	6	8	4	1	4	4
3	6	0	3	3	4	4	1	4
2	7	0	3	3	4	4	4	1
1	13	2	4	6	1	4	4	4

## Sheet: Sheet1
								block	trail	抽取制作新刺激
	记忆	再认	1	2	3	4		1	1	0
	80	30	3	5	7	5		1	2	1
		10	5	5	5	5		1	3	0
		10	5	5	5	5		1	4	0
		10	5	5	5	5		1	5	1
								1	6	0
								1	7	0
								1	8	1
								1	9	0

## Sheet: Sheet2 (2)
数量	重复	换色	换点	全新	牌点	重复	换色	换点	全新	点数牌	重复	换色	换点	全新	T	重复	换色	换点	全新	重要牌数	重复	换色	换点	全新	不包括的牌型
1	7	2	3	3	1	69				1	28				1	6				1	34				3,5,T
2	8	2	2	3	2	83				2	27				2	9				2	36				1,4
3	7	3	3	2	3	75				3	32				3	6				3	38				6,7,9
4	8	3	2	2	4	75				4	31				4	9				4	40				2,8
总					总	302	0	0	0	总	118	0	0	0	总	30	0	0	0	总	148	0	0	0
条件	block	trail	测试条件	条件/	1/0	副数	牌型	牌点	点数牌	T数	点数牌数	重要牌数	牌
1	1	1		色+顺+	1	1	4432	13	AAQQJ	1	5	6	SA	ST	S4	HQ	H3	DA	DQ	DJ	D6	C6	C4	C3	C2
2	2	1		色+顺-	1	1	4432	13	AKKK	0	4	4	SK	S8	S6	S3	HA	HK	H5	D9	D7	CK	C9	C8	C5
3	3	1	1	色-顺+	1	1	4432	10	KQQJJJ	1	6	7	SQ	SJ	HJ	HT	H8	H7	DK	D8	D5	D3	CQ	CJ	C7
4	4	1		色-顺-	1	1	4432	4	A	2	1	3	S9	S7	S5	S2	H9	H6	H4	H2	DT	D4	D2	CA	CT
1	2	2	1	色+顺+	1	2	5332	12	AAA	1	3	4	SA	ST	S5	S3	S2	HA	H9	D6	D4	D2	CA	C9	C4
2	3	2		色+顺-	1	2	5332	9	KQQJJ	1	5	6	SJ	S8	S4	HK	HQ	H8	H7	H3	D8	D7	CQ	CJ	C8
3	4	2		色-顺+	1	2	5332	12	AKKQ	1	4	5	SK	S9	S7	H6	H5	H2	DA	DK	DQ	D7	D5	CT	C2
4	1	2	1	色-顺-	1	2	5332	7	KQJJ	1	4	5	SQ	S6	HJ	HT	H4	DJ	D9	D3	CK	C7	C6	C5	C3
1	3	3	1	色+顺+	1	3	5431	10	KQQQJ	1	5	6	S5	HQ	H5	H4	DQ	DT	D8	D7	CK	CQ	CJ	C8	C4
2	4	3		色+顺-	1	3	5431	13	AAKJJ	0	5	5	SA	SJ	S3	S2	HA	HK	HJ	H9	H8	D3	C6	C5	C3
3	1	3		色-顺+	1	3	5431	7	AK	2	2	4	ST	S8	S6	HT	H7	H6	H3	DA	DK	D6	D4	D2	C9
4	2	3	1	色-顺-	1	3	5431	10	AKQJ	1	4	5	SK	SQ	S9	S7	S4	H2	DJ	D9	D5	CA	CT	C7	C2
1	4	4	1	色+顺+	1	4	5422	7	AQJ	0	3	3	SQ	S9	S7	S3	S2	HA	H7	H6	H4	D4	D2	CJ	C8
2	1	4		色+顺-	1	4	5422	11	AAQJ	3	4	7	ST	S8	HQ	HT	DA	DJ	D8	D7	D3	CA	CT	C9	C2
3	2	4		色-顺+	1	4	5422	10	AKQJ	1	4	5	SA	SJ	S5	S4	H9	H8	DQ	DT	CK	C7	C5	C4	C3
4	3	4		色-顺-	1	4	5422	12	KKKQJ	0	5	5	SK	S6	HK	HJ	H5	H3	H2	DK	D9	D6	D5	CQ	C6
1	1	5		色+顺+	1	5	4333	6	KQJ	2	3	5	SJ	ST	S9	S7	HK	HQ	HT	D9	D4	D2	C9	C6	C3
2	2	5	1	色+顺-	1	5	4333	7	AQJ	1	3	4	SA	S8	S4	HJ	H8	H7	H4	D7	D6	D5	CQ	CT	C2
3	3	5	1	色-顺+	1	5	4333	11	AAQJ	1	4	5	S5	S3	S2	H9	H3	H2	DA	DQ	DT	D8	CA	CJ	C8
4	4	5		色-顺-	1	5	4333	16	AKKKQJ	0	6	6	SK	SQ	S6	HA	H6	H5	DK	DJ	D3	CK	C7	C5	C4
1	2	6		色+顺+	1	6	6322	13	AAKQ	0	4	4	SK	SQ	S9	S7	S6	S3	HA	H9	H8	DA	D2	C4	C3
2	3	6		色+顺-	1	6	6322	8	KKJJ	0	4	4	S4	S2	H7	H4	DK	DJ	D9	D8	D7	D5	CK	CJ	C8
3	4	6		色-顺+	1	6	6322	11	AKQQ	2	4	6	ST	S8	HK	H6	DQ	D6	D3	CA	CQ	CT	C9	C6	C2
4	1	6		色-顺-	1	6	6322	8	AQJJ	2	4	6	SA	SJ	S5	HQ	HJ	HT	H5	H3	H2	DT	D4	C7	C5
1	3	7		色+顺+	1	7	6421	11	AKKJ	1	4	5	S2	HA	HK	H9	H6	H4	H3	D7	D5	CK	CJ	CT	C9
2	4	7		色+顺-	1	7	6421	8	KKJJ	0	4	4	SK	SJ	S6	S5	S4	S3	H2	DK	DJ	D9	D8	C8	C4
3	1	7		色-顺+	1	7	6421	10	AAQ	1	3	4	SA	S7	HT	H8	H7	H5	D6	CA	CQ	C7	C6	C5	C2
4	2	7		色-顺-	1	7	6421	11	AQQQJ	2	5	7	SQ	ST	S9	S8	HQ	HJ	DA	DQ	DT	D4	D3	D2	C3
1	4	8		色+顺+	1	8	6331	6	KQJ	2	3	5	S8	HQ	H3	H2	DT	D7	D6	D5	D4	D3	CK	CJ	CT
2	1	8	1	色+顺-	1	8	6331	10	AKQJ	2	4	6	ST	S5	S4	HT	DK	DJ	D2	CA	CQ	C7	C6	C5	C2
3	2	8		色-顺+	1	8	6331	12	AAKJ	0	4	4	SA	SK	SJ	S7	S6	S2	H9	H6	H4	DA	D9	D8	C9
4	3	8		色-顺-	1	8	6331	12	AKQQJ	0	5	5	SQ	S9	S3	HA	HK	HJ	H8	H7	H5	DQ	C8	C4	C3
1	1	9		色+顺+	1	9	5521	15	AKKQQJ	1	6	7	SA	SK	ST	S4	S2	HK	HQ	HJ	H7	H4	DQ	D3	C6
2	2	9		色+顺-	1	9	5521	8	KKQ	3	3	6	SQ	HT	H9	H8	H6	H2	DK	DT	D9	D4	D2	CK	CT
3	3	9		色-顺+	1	9	5521	11	AAJJJ	0	5	5	SJ	S9	S8	S7	S3	HA	H3	DJ	CA	CJ	C9	C7	C2
4	4	9		色-顺-	1	9	5521	6	AQ	0	2	2	S6	S5	H5	DA	D8	D7	D6	D5	CQ	C8	C5	C4	C3
1	2	10	1	色+顺+	1	T	4441	7	QQQJ	1	4	5	S3	HQ	HT	H8	H3	DQ	DJ	D4	D2	CQ	C6	C4	C3
2	3	10	1	色+顺-	1	T	4441	13	AKKK	0	4	4	SA	SK	S6	S4	HK	H9	H4	H2	D3	CK	C8	C7	C5
3	4	10		色-顺+	1	T	4441	6	KJJJ	1	4	5	SJ	ST	S7	S2	HJ	H7	H6	H5	DK	D9	D7	D6	CJ
4	1	10		色-顺-	1	T	4441	14	AAAQ	2	4	6	SQ	S9	S8	S5	HA	DA	DT	D8	D5	CA	CT	C9	C2
1	3	11		色+顺+	0	1	4432	8	KKJJ	1	4	5	S4	S2	HK	HJ	H8	D9	D8	D6	D4	CK	CJ	CT	C7
2	4	11	1	色+顺-	0	1	4432	11	KQQQJJ	0	6	6	SK	SJ	S5	S3	HQ	H6	DQ	DJ	D2	CQ	C9	C5	C2
3	1	11		色-顺+	0	1	4432	13	AAKQ	1	4	5	SA	SQ	S6	HA	HT	H9	H4	DK	D7	D5	D3	C8	C3
4	2	11		色-顺-	0	1	4432	8	AA	2	2	4	ST	S9	S8	S7	H7	H5	H3	H2	DA	DT	CA	C6	C4
1	4	12		色+顺+	0	2	5332	9	AQQJ	1	4	5	SQ	S2	HA	HJ	H8	H6	H3	DQ	DT	D8	C9	C7	C2
2	1	12		色+顺-	0	2	5332	12	AKKQ	1	4	5	SA	SK	ST	S7	S4	HK	H9	H5	D9	D6	D4	CQ	C5
3	2	12		色-顺+	0	2	5332	7	KKJ	2	3	5	S6	S5	S3	HT	H7	H2	DK	D2	CK	CJ	CT	C8	C4
4	3	12	1	色-顺-	0	2	5332	12	AAQJJ	0	5	5	SJ	S9	S8	HQ	H4	DA	DJ	D7	D5	D3	CA	C6	C3
1	1	13		色+顺+	0	3	5431	8	KKQ	2	3	5	SK	ST	S7	S5	S3	HK	H5	H2	DQ	DT	D9	D4	C9
2	2	13		色+顺-	0	3	5431	10	AKQJ	1	4	5	SA	HQ	HJ	H6	H3	D7	D6	D2	CK	CT	C8	C4	C3
3	3	13		色-顺+	0	3	5431	13	AAKJJ	0	5	5	SJ	S9	S8	S2	H9	DA	DK	DJ	D5	D3	CA	C6	C5
4	4	13	1	色-顺-	0	3	5431	9	AQQJ	1	4	5	SQ	S6	S4	HA	HT	H8	H7	H4	D8	CQ	CJ	C7	C2
1	2	14		色+顺+	0	4	5422	14	AAKK	2	4	6	SA	SK	ST	S5	S2	HA	H4	D5	D3	CK	CT	C4	C3
2	3	14	1	色+顺-	0	4	5422	7	QQQJ	1	4	5	SQ	S3	HQ	H5	H3	H2	DQ	DJ	DT	D9	D8	C9	C5
3	4	14		色-顺+	0	4	5422	5	KJJ	1	3	4	SJ	S8	S6	S4	HK	HJ	HT	H9	H7	D7	D6	C8	C6
4	1	14	1	色-顺-	0	4	5422	14	AAKQJ	0	5	5	S9	S7	H8	H6	DA	DK	D4	D2	CA	CQ	CJ	C7	C2
1	3	15		色+顺+	0	5	4333	12	AQQQJJ	0	6	6	SQ	S8	S2	HJ	H3	H2	DQ	D6	D4	CA	CQ	CJ	C5
2	4	15	1	色+顺-	0	5	4333	8	KKQ	1	3	4	SK	ST	S7	HQ	H8	H7	DK	D5	D3	D2	C9	C4	C3
3	1	15		色-顺+	0	5	4333	9	AAJ	1	3	4	S6	S5	S4	HA	HT	H9	H7	DA	DJ	D9	C8	C7	C2
4	2	15		色-顺-	0	5	4333	11	AKKJ	2	4	6	SA	SJ	S9	S3	HK	H5	H4	DT	D8	D7	CK	CT	C6
1	4	16	1	色+顺+	0	6	6322	8	AQQ	1	3	4	S8	S7	HA	HQ	HT	H4	H3	H2	DQ	D6	D4	C3	C2
2	1	16	1	色+顺-	0	6	6322	11	AKKJ	1	4	5	SA	SK	SJ	S9	S3	S2	H9	H8	H5	DT	D5	CK	C5
3	2	16	1	色-顺+	0	6	6322	15	AKKQQJ	2	6	8	SQ	ST	S6	HK	HJ	DK	D2	CA	CQ	CT	C8	C7	C6
4	3	16		色-顺-	0	6	6322	6	AJJ	0	3	3	S5	S4	H7	H6	DA	DJ	D9	D8	D7	D3	CJ	C9	C4
1	1	17	1	色+顺+	0	7	6421	7	AQJ	0	3	3	SA	S8	S7	S3	H5	DQ	DJ	D9	D7	D4	D2	C3	C2
2	2	17	1	色+顺-	0	7	6421	13	AKKQJ	1	5	6	SK	S9	HK	HJ	HT	H6	H4	H3	D8	CA	CQ	C8	C6
3	3	17		色-顺+	0	7	6421	12	AKKJJ	1	5	6	SJ	H7	H2	DA	DK	D6	D5	CK	CJ	CT	C9	C7	C5
4	4	17	1	色-顺-	0	7	6421	8	AQQ	2	3	5	SQ	ST	S6	S5	S4	S2	HA	HQ	H9	H8	DT	D3	C4
1	2	18	1	色+顺+	0	8	6331	8	AQQ	1	3	4	S4	HA	HQ	H9	H8	H7	H5	DQ	D6	D2	CT	C9	C5
2	3	18	1	色+顺-	0	8	6331	12	AKKQ	2	4	6	SQ	ST	S2	HK	H6	H2	DA	DK	DT	D8	D7	D4	C4
3	4	18		色-顺+	0	8	6331	12	AAKJ	1	4	5	SA	SK	S9	S8	S6	S5	HJ	HT	H4	D3	CA	C3	C2
4	1	18		色-顺-	0	8	6331	8	KQJJJ	0	5	5	SJ	S7	S3	H3	DJ	D9	D5	CK	CQ	CJ	C8	C7	C6
1	3	19		色+顺+	0	9	5521	12	AAKJ	0	4	4	SA	S9	S6	S5	S3	HA	H9	D4	CK	CJ	C8	C7	C6
2	4	19	1	色+顺-	0	9	5521	10	AAQ	2	3	5	SQ	S4	H6	DA	DT	D8	D6	D2	CA	CT	C9	C4	C3
3	1	19	1	色-顺+	0	9	5521	7	KQJJ	1	4	5	S8	HQ	HJ	HT	H4	H3	DK	DJ	D9	D5	D3	C5	C2
4	2	19	1	色-顺-	0	9	5521	11	KKQQJ	1	5	6	SK	SJ	ST	S7	S2	HK	H8	H7	H5	H2	DQ	D7	CQ
1	4	20	1	色+顺+	0	T	4441	14	AKKQJJ	2	6	8	SA	SK	ST	S3	HT	DK	DJ	D9	D5	CQ	CJ	C8	C6
2	1	20		色+顺-	0	T	4441	6	KQJ	0	3	3	S9	S8	S6	S5	HQ	HJ	H3	H2	D3	CK	C9	C4	C3
3	2	20		色-顺+	0	T	4441	7	KQQ	0	3	3	SQ	S7	S4	S2	HK	H8	H7	H5	DQ	D7	D4	D2	C7
4	3	20		色-顺-	0	T	4441	13	AAAJ	2	4	6	SJ	HA	H9	H6	H4	DA	DT	D8	D6	CA	CT	C5	C2

## Sheet: 总位置表
条件	block	trail	测试条件	牌型		1-1	1-2	1-3	1-4	1-5	1-6		2-1	2-2	2-3	2-4	2-5	2-6		3-1	3-2	3-3	3-4	3-5	3-6		4-1	4-2	4-3	4-4	4-5	4-6																条件	block
1	1	1	1	4432		SA	ST	S4					HQ	H3						DA	DQ	DJ	D6				C6	C4	C3	C2				SA	ST	S4	HQ	H3	DA	DQ	DJ	D6	C6	C4	C3	C2		1	1
2	2	1	2	4432		D7	D9						S6	SK	S8	S3				C8	C5	C9	CK				HA	H5	HK					SK	S8	S6	S3	HA	HK	H5	D9	D7	CK	C9	C8	C5		2	2
3	3	1	4	4432		HJ	H8	D3					CQ	SJ	HT	H7				DK	SQ	D8	C7				CJ	D5						SQ	SJ	HJ	HT	H8	H7	DK	D8	D5	D3	CQ	CJ	C7		3	3
4	4	1	1	4432		S5	H4	S9	D2				CT	H2						DT	D4	CA	S7				S2	H9	H6					S9	S7	S5	S2	H9	H6	H4	H2	DT	D4	D2	CA	CT		4	4
1	2	2	1	5332		D6	D4	D2					SA	ST	S5	S3	S2			CA	C9	C4					HA	H9						SA	ST	S5	S3	S2	HA	H9	D6	D4	D2	CA	C9	C4		1	2
2	3	2	2	5332		CJ	CQ	C8					D8	D7						H7	HK	H3	HQ	H8			S8	SJ	S4					SJ	S8	S4	HK	HQ	H8	H7	H3	D8	D7	CQ	CJ	C8		2	3
3	4	2	1	5332		SK	CT	D5					S7	C2						DQ	H6	H2					DA	DK	S9	D7	H5			SK	S9	S7	H6	H5	H2	DA	DK	DQ	D7	D5	CT	C2		3	4
4	1	2	3	5332		HJ	C5						H4	DJ	D9					HT	C3	S6					CK	C6	SQ	D3	C7			SQ	S6	HJ	HT	H4	DJ	D9	D3	CK	C7	C6	C5	C3		4	1
1	3	3	1	5431		CK	CQ	CJ	C8	C4			DQ	DT	D8	D7				HQ	H5	H4					S5							S5	HQ	H5	H4	DQ	DT	D8	D7	CK	CQ	CJ	C8	C4		1	3
2	4	3	1	5431		HK	HJ	H8	H9	HA			C3	C5	C6					SA	S2	SJ	S3				D3							SA	SJ	S3	S2	HA	HK	HJ	H9	H8	D3	C6	C5	C3		2	4
3	1	3	1	5431		H6	H3	D2					DA	C9	S8	S6				DK	HT	H7	D6	D4			ST							ST	S8	S6	HT	H7	H6	H3	DA	DK	D6	D4	D2	C9		3	1
4	2	3	2	5431		S4	C2	SK					C7	SQ	DJ	S7	CT			H2	S9	D5	CA				D9							SK	SQ	S9	S7	S4	H2	DJ	D9	D5	CA	CT	C7	C2		4	2
1	4	4	3	5422		HA	H7	H6	H4				CJ	C8						SQ	S9	S7	S3	S2			D4	D2						SQ	S9	S7	S3	S2	HA	H7	H6	H4	D4	D2	CJ	C8		1	4
2	1	4	1	5422		S8	ST						HT	HQ						D8	DJ	D3	DA	D7			C9	CT	CA	C2				ST	S8	HQ	HT	DA	DJ	D8	D7	D3	CA	CT	C9	C2		2	1
3	2	4	1	5422		C7	S4						SA	CK	C5	C4				DQ	SJ	H9	H8	C3			DT	S5						SA	SJ	S5	S4	H9	H8	DQ	DT	CK	C7	C5	C4	C3		3	2
4	3	4	1	5422		D9	H2						HJ	DK	H5	D6				D5	C6	CQ	SK	H3			HK	S6						SK	S6	HK	HJ	H5	H3	H2	DK	D9	D6	D5	CQ	C6		4	3
1	2	5	1	4333		SJ	ST	S9	S7				HK	HQ	HT					D9	D4	D2					C9	C6	C3					SJ	ST	S9	S7	HK	HQ	HT	D9	D4	D2	C9	C6	C3		1	2
2	3	5	1	4333		D6	D5	D7					S4	SA	S8					CQ	C2	CT					H7	H8	HJ	H4				SA	S8	S4	HJ	H8	H7	H4	D7	D6	D5	CQ	CT	C2		2	3
3	4	5	2	4333		DQ	D8	S5					DA	DT	C8	H3				CJ	S3	S2					CA	H9	H2					S5	S3	S2	H9	H3	H2	DA	DQ	DT	D8	CA	CJ	C8		3	4
4	1	5	1	4333		DK	S6	H5					C5	C4	H6	SK				C7	SQ	HA					DJ	D3	CK					SK	SQ	S6	HA	H6	H5	DK	DJ	D3	CK	C7	C5	C4		4	1
1	3	6	1	6322		DA	D2						SK	SQ	S9	S7	S6	S3		C4	C3						HA	H9	H8					SK	SQ	S9	S7	S6	S3	HA	H9	H8	DA	D2	C4	C3		1	3
2	4	6	1	6322		CJ	CK	C8					D7	D8	DJ	D5	DK	D9		H4	H7						S4	S2						S4	S2	H7	H4	DK	DJ	D9	D8	D7	D5	CK	CJ	C8		2	4
3	1	6	2	6322		C9	H6						CA	HK	DQ	ST	S8	C6		D3	C2						CQ	CT	D6					ST	S8	HK	H6	DQ	D6	D3	CA	CQ	CT	C9	C6	C2		3	1
4	2	6	1	6322		SJ	S5	HT					HQ	H2	H3	DT	C7	HJ		C5	SA						H5	D4						SA	SJ	S5	HQ	HJ	HT	H5	H3	H2	DT	D4	C7	C5		4	2
1	4	7	1	6421		CK	CJ	CT	C9				D7	D5						HA	HK	H9	H6	H4	H3		S2							S2	HA	HK	H9	H6	H4	H3	D7	D5	CK	CJ	CT	C9		1	4
2	1	7	3	6421		H2							C4	C8						S4	SK	S6	SJ	S5	S3		DJ	D9	DK	D8				SK	SJ	S6	S5	S4	S3	H2	DK	DJ	D9	D8	C8	C4		2	1
3	2	7	1	6421		CA	S7						H8	H7	D6	C2				H5							SA	CQ	HT	C7	C6	C5		SA	S7	HT	H8	H7	H5	D6	CA	CQ	C7	C6	C5	C2		3	2
4	3	7	2	6421		D3	S8	ST	HQ	DA	D2		DQ	D4	S9	HJ				DT							SQ	C3						SQ	ST	S9	S8	HQ	HJ	DA	DQ	DT	D4	D3	D2	C3		4	3
1	1	8	1	6331		HQ	H3	H2					CK	CJ	CT					S8							DT	D7	D6	D5	D4	D3		S8	HQ	H3	H2	DT	D7	D6	D5	D4	D3	CK	CJ	CT		1	1
2	2	8	1	6331		S5	ST	S4					HT							D9	DJ	DK					C5	C2	CA	CQ	C6	C7		ST	S5	S4	HT	DK	DJ	D2	CA	CQ	C7	C6	C5	C2		2	2
3	3	8	2	6331		SK	D8	H4					DA	SJ	D9	S7	S6	S2		H9							SA	C9	H6					SA	SK	SJ	S7	S6	S2	H9	H6	H4	DA	D9	D8	C9		3	3
4	4	8	1	6331		S9	HK	H8					C3							DQ	H5	H7	C8	C4	S3		SQ	HJ	HA					SQ	S9	S3	HA	HK	HJ	H8	H7	H5	DQ	C8	C4	C3		4	4
1	3	9	4	5521		SA	SK	ST	S4	S2			HK	HQ	HJ	H7	H4			DQ	D3						C6							SA	SK	ST	S4	S2	HK	HQ	HJ	H7	H4	DQ	D3	C6		1	3
2	4	9	3	5521		D4	DT	DK	D9	D2			SQ							CT	CK						H8	H6	H9	HT	H2			SQ	HT	H9	H8	H6	H2	DK	DT	D9	D4	D2	CK	CT		2	4
3	1	9	1	5521		HA	DJ	C9	S7	S3			C7							SJ	C2						CA	CJ	S9	S8	H3			SJ	S9	S8	S7	S3	HA	H3	DJ	CA	CJ	C9	C7	C2		3	1
4	2	9	1	5521		H5							DA	D7	CQ	S5	C4			S6	C5						D6	C8	C3	D5	D8			S6	S5	H5	DA	D8	D7	D6	D5	CQ	C8	C5	C4	C3		4	2
1	4	10	2	4441		DQ	DJ	D4	D2				S3							CQ	C6	C4	C3				HQ	HT	H8	H3				S3	HQ	HT	H8	H3	DQ	DJ	D4	D2	CQ	C6	C4	C3		1	4
2	1	10		4441		C8	CK	C7	C5				D3							H2	H4	HK	H9				S6	SK	SA	S4				SA	SK	S6	S4	HK	H9	H4	H2	D3	CK	C8	C7	C5		2	1
3	2	10		4441		DK	SJ	D7	S2				D9							CJ	ST	H7	H6				HJ	S7	D6	H5				SJ	ST	S7	S2	HJ	H7	H6	H5	DK	D9	D7	D6	CJ		3	2
4	3	10	1	4441		C9	DA	C2	S8				DT							D8	HA	S9	S5				SQ	D5	CA	CT				SQ	S9	S8	S5	HA	DA	DT	D8	D5	CA	CT	C9	C2		4	3
1	1	11	4	4432		CK	CJ	CT	C7				D9	D8	D6	D4				HK	HJ	H8					S4	S2						S4	S2	HK	HJ	H8	D9	D8	D6	D4	CK	CJ	CT	C7		1	1
2	2	11		4432		H6	HQ						C5	CQ	C9	C2				S3	S5	SJ	SK				DJ	D2	DQ					SK	SJ	S5	S3	HQ	H6	DQ	DJ	D2	CQ	C9	C5	C2		2	2
3	3	11	1	4432		SA	DK	C8					SQ	HT	D7	D5				HA	S6	H4	D3				H9	C3						SA	SQ	S6	HA	HT	H9	H4	DK	D7	D5	D3	C8	C3		3	3
4	4	11	3	4432		H7	C6						H3	S7	DT	S8				C4	H2	CA					ST	H5	DA	S9				ST	S9	S8	S7	H7	H5	H3	H2	DA	DT	CA	C6	C4		4	4
1	2	12	4	5332		HA	HJ	H8	H6	H3			C9	C7	C2					SQ	S2						DQ	DT	D8					SQ	S2	HA	HJ	H8	H6	H3	DQ	DT	D8	C9	C7	C2		1	2
2	3	12	3	5332		SK	S4	S7	SA	ST			H9	HK	H5					D6	D4	D9					C5	CQ						SA	SK	ST	S7	S4	HK	H9	H5	D9	D6	D4	CQ	C5		2	3
3	4	12	4	5332		S6	H2						HT	C8	C3					CK	CT	H7	S3	D2			DK	CJ	S5					S6	S5	S3	HT	H7	H2	DK	D2	CK	CJ	CT	C8	C4		3	4
4	1	12	1	5332		H4	DJ	D5					D3	SJ	CA	S8	S9			C6	D7						HQ	DA	C3					SJ	S9	S8	HQ	H4	DA	DJ	D7	D5	D3	CA	C6	C3		4	1
1	4	13		5431		SK	ST	S7	S5	S3			HK	H5	H2					DQ	DT	D9	D4				C9							SK	ST	S7	S5	S3	HK	H5	H2	DQ	DT	D9	D4	C9		1	4
2	1	13		5431		D2	D6	D7					SA							C8	CK	CT	C3	C4			HQ	H6	H3	HJ				SA	HQ	HJ	H6	H3	D7	D6	D2	CK	CT	C8	C4	C3		2	1
3	2	13		5431		DA	SJ	S8					DK	DJ	S9	D3	S2			D5							CA	H9	C6	C5				SJ	S9	S8	S2	H9	DA	DK	DJ	D5	D3	CA	C6	C5		3	2
4	3	13		5431		H4	CJ	H8	H7	SQ			C7	S4	D8	S6				HA	C2	HT					CQ							SQ	S6	S4	HA	HT	H8	H7	H4	D8	CQ	CJ	C7	C2		4	3
1	1	14	2	5422		D5	D3						SA	SK	ST	S5	S2			CK	CT	C4	C3				HA	H4						SA	SK	ST	S5	S2	HA	H4	D5	D3	CK	CT	C4	C3		1	1
2	2	14		5422		C9	C5						D8	DT	DQ	DJ	D9			H2	HQ	H3	H5				S3	SQ						SQ	S3	HQ	H5	H3	H2	DQ	DJ	DT	D9	D8	C9	C5		2	2
3	3	14		5422		HJ	HT	C8	H7	C6			SJ	D6						H9	S8	S6	S4				HK	D7						SJ	S8	S6	S4	HK	HJ	HT	H9	H7	D7	D6	C8	C6		3	3
4	4	14		5422		S9	CQ						DA	C7						S7	H6	C2	CA				H8	DK	D4	D2	CJ			S9	S7	H8	H6	DA	DK	D4	D2	CA	CQ	CJ	C7	C2		4	4
1	2	15	3	4333		CA	CQ	CJ	C5				DQ	D6	D4					HJ	H3	H2					SQ	S8	S2					SQ	S8	S2	HJ	H3	H2	DQ	D6	D4	CA	CQ	CJ	C5		1	2
2	3	15	4	4333		H7	HQ	H8					C9	C3	C4					S7	SK	ST					D2	D5	D3	DK				SK	ST	S7	HQ	H8	H7	DK	D5	D3	D2	C9	C4	C3		2	3
3	4	15		4333		HA	H9	C2					D9	C8	C7	S5				DA	DJ	H7					HT	S6	S4					S6	S5	S4	HA	HT	H9	H7	DA	DJ	D9	C8	C7	C2		3	4
4	1	15	4	4333		SJ	S9	HK					H5	D7	CK	C6				D8	CT	SA					H4	DT	S3					SA	SJ	S9	S3	HK	H5	H4	DT	D8	D7	CK	CT	C6		4	1
1	3	16		6322		HA	HQ	HT	H4	H3	H2		C3	C2						S8	S7						DQ	D6	D4					S8	S7	HA	HQ	HT	H4	H3	H2	DQ	D6	D4	C3	C2		1	3
2	4	16	4	6322		S9	SA	SJ	SK	S3	S2		H9	H5	H8					D5	DT						C5	CK						SA	SK	SJ	S9	S3	S2	H9	H8	H5	DT	D5	CK	C5		2	4
3	1	16	3	6322		DK	CT						CA	SQ	D2					CQ	HJ	ST	C8	C7	S6		HK	C6						SQ	ST	S6	HK	HJ	DK	D2	CA	CQ	CT	C8	C7	C6		3	1
4	2	16	4	6322		D7	CJ	D9					DJ	H7	C4	DA	D3	C9		S5	H6						S4	D8						S5	S4	H7	H6	DA	DJ	D9	D8	D7	D3	CJ	C9	C4		4	2
1	3	17		6421		SA	S8	S7	S3				H5							DQ	DJ	D9	D7	D4	D2		C3	C2						SA	S8	S7	S3	H5	DQ	DJ	D9	D7	D4	D2	C3	C2		1	3
2	1	17	1	6421		D8							S9	SK						CQ	C8	CA	C6				HT	HJ	H6	H3	HK	H4		SK	S9	HK	HJ	HT	H6	H4	H3	D8	CA	CQ	C8	C6		2	1
3	4	17	4	6421		DA	DK	CJ	C9	C7	D5		CK	SJ	D6	C5				CT	H7						H2							SJ	H7	H2	DA	DK	D6	D5	CK	CJ	CT	C9	C7	C5		3	4
4	2	17	3	6421		S4	H9	S5	DT				D3							C4	S2	S6	HQ	ST	HA		H8	SQ						SQ	ST	S6	S5	S4	S2	HA	HQ	H9	H8	DT	D3	C4		4	2
1	1	18		6331		DQ	D6	D2					S4							CT	C9	C5					HA	HQ	H9	H8	H7	H5		S4	HA	HQ	H9	H8	H7	H5	DQ	D6	D2	CT	C9	C5		1	1
2	2	18		6331		C4							D7	D4	DK	DT	DA	D8		H2	H6	HK					S2	SQ	ST					SQ	ST	S2	HK	H6	H2	DA	DK	DT	D8	D7	D4	C4		2	2
3	3	18	3	6331		SA	S5	H4					HJ	S9	S8					CA	SK	HT	S6	D3	C2		C3							SA	SK	S9	S8	S6	S5	HJ	HT	H4	D3	CA	C3	C2		3	3
4	4	18		6331		C7	D5	CJ					S3							DJ	CQ	H3					SJ	S7	C8	C6	D9	CK		SJ	S7	S3	H3	DJ	D9	D5	CK	CQ	CJ	C8	C7	C6		4	4
1	2	19	2	5521		CK	CJ	C8	C7	C6			D4							HA	H9						SA	S9	S6	S5	S3			SA	S9	S6	S5	S3	HA	H9	D4	CK	CJ	C8	C7	C6		1	2
2	4	19	1	5521		H6							C9	CA	C3	CT	C4			S4	SQ						DT	D6	D2	DA	D8			SQ	S4	H6	DA	DT	D8	D6	D2	CA	CT	C9	C4	C3		2	4
3	1	19		5521		D9							HJ	HT	D5	H4	C2			DK	DJ	S8	C5	D3			HQ	H3						S8	HQ	HJ	HT	H4	H3	DK	DJ	D9	D5	D3	C5	C2		3	1
4	3	19		5521		CQ	H7						HK	S2	DQ	H8	D7			SJ							ST	S7	H5	SK	H2			SK	SJ	ST	S7	S2	HK	H8	H7	H5	H2	DQ	D7	CQ		4	3
1	4	20		4441		HT							CQ	CJ	C8	C6				SA	SK	ST	S3				DK	DJ	D9	D5				SA	SK	ST	S3	HT	DK	DJ	D9	D5	CQ	CJ	C8	C6		1	4
2	3	20	1	4441		S9	S8	S5	S6				HJ	H3	HQ	H2				D3							C3	CK	C9	C4				S9	S8	S6	S5	HQ	HJ	H3	H2	D3	CK	C9	C4	C3		2	3
3	2	20	1	4441		DQ	H8	C7	D4				HK	H7	S4	S2				S7							SQ	D7	H5	D2				SQ	S7	S4	S2	HK	H8	H7	H5	DQ	D7	D4	D2	C7		3	2
4	1	20		4441		SJ	D8	CA	H4				CT	HA	C5	H9				DA	H6	DT	C2				D6							SJ	HA	H9	H6	H4	DA	DT	D8	D6	CA	CT	C5	C2		4	1
条件	block	trail	测试条件	牌型		1-1	1-2	1-3	1-4	1-5	1-6		2-1	2-2	2-3	2-4	2-5	2-6		3-1	3-2	3-3	3-4	3-5	3-6		4-1	4-2	4-3	4-4	4-5	4-6
1	1	1	1	4432		SA	ST	S4					HQ	H3						DA	DQ	DJ	D6				C6	C4	C3	C2				SA	ST	S4	HQ	H3	DA	DQ	DJ	D6	C6	C4	C3	C2
2	2	1	2	4432		D7	D9						S6	SQ	S8	S3				C8	C5	C9	CK				HA	H5	HK					SQ	S8	S6	S3	HA	HK	H5	D9	D7	CK	C9	C8	C5
3	3	1	4	4432		SK	HJ	C8	H5				DT	H6	S5	D3				SJ	C6	D5					SQ	H2						SK	SQ	SJ	S5	HJ	H6	H5	H2	DT	D5	D3	C8	C6
4	4	1	1	4432		S5	H4	S9	D2				CT	H2						DT	D4	CA	S7				S2	H9	H6					S9	S7	S5	S2	H9	H6	H4	H2	DT	D4	D2	CA	CT
1	2	2	1	5332		D6	D4	D2					SA	ST	S5	S3	S2			CA	C9	C4					HA	H9						SA	ST	S5	S3	S2	HA	H9	D6	D4	D2	CA	C9	C4
2	3	2	2	5332		CJ	CA	C8					D8	D7						H7	HK	H3	HQ	H8			S8	SJ	S4					SJ	S8	S4	HK	HQ	H8	H7	H3	D8	D7	CA	CJ	C8
3	4	2	1	5332		SK	CT	D5					S7	C2						DQ	H6	H2					DA	DK	S9	D7	H5			SK	S9	S7	H6	H5	H2	DA	DK	DQ	D7	D5	CT	C2
4	1	2	3			HJ	C5						H4	DJ	D9					HT	C3	S6					DK	C6	SQ	D3	C7			SQ	S6	HJ	HT	H4	DJ	D9	D3	DK	C7	C6	C5	C3
1	3	3	1	5431		CK	CQ	CJ	C8	C4			DQ	DT	D8	D7				HQ	H5	H4					S5							S5	HQ	H5	H4	DQ	DT	D8	D7	CK	CQ	CJ	C8	C4
2	4	3	1	5431		HK	HJ	H8	H9	HA			C3	C5	C6					SA	S2	SJ	S3				D3							SA	SJ	S3	S2	HA	HK	HJ	H9	H8	D3	C6	C5	C3
3	1	3	1	5431		H6	H3	D2					DA	C9	S8	S6				DK	HT	H7	D6	D4			ST							ST	S8	S6	HT	H7	H6	H3	DA	DK	D6	D4	D2	C9
4	2	3	2	5431		S4	C2	SK					C7	SQ	DJ	S7	CT			H2	S9	D5	CQ				D9							SK	SQ	S9	S7	S4	H2	DJ	D9	D5	CQ	CT	C7	C2
1	4	4	3			H7	H6	H4					CA	CJ	C8					SQ	S9	S7	S3	S2			D4	D2						SQ	S9	S7	S3	S2	CA	H7	H6	H4	D4	D2	CJ	C8
2	1	4	1	5422		S8	ST						HT	HQ						D8	DJ	D3	DA	D7			C9	CT	CA	C2				ST	S8	HQ	HT	DA	DJ	D8	D7	D3	CA	CT	C9	C2
3	2	4	1	5422		C7	S4						SA	CK	C5	C4				DQ	SJ	H9	H8	C3			DT	S5						SA	SJ	S5	S4	H9	H8	DQ	DT	CK	C7	C5	C4	C3
4	3	4	1	5422		D9	H2						HJ	DK	H5	D6				D5	C6	CQ	SK	H3			HK	S6						SK	S6	HK	HJ	H5	H3	H2	DK	D9	D6	D5	CQ	C6
1	2	5	1	4333		SJ	ST	S9	S7				HK	HQ	HT					D9	D4	D2					C9	C6	C3					SJ	ST	S9	S7	HK	HQ	HT	D9	D4	D2	C9	C6	C3
2	3	5	1	4333		D6	D5	D7					S4	SA	S8					CQ	C2	CT					H7	H8	HJ	H4				SA	S8	S4	HJ	H8	H7	H4	D7	D6	D5	CQ	CT	C2
3	4	5	2	4333		DQ	D8	S5					DA	DT	C8	H3				CJ	S3	S2					CK	H9	H2					S5	S3	S2	H9	H3	H2	DA	DQ	DT	D8	CK	CJ	C8
4	1	5	1	4333		DK	S6	H5					C5	C4	H6	SK				C7	SQ	HA					DJ	D3	CK					SK	SQ	S6	HA	H6	H5	DK	DJ	D3	CK	C7	C5	C4
1	3	6	1	6322		DA	D2						SK	SQ	S9	S7	S6	S3		C4	C3						HA	H9	H8					SK	SQ	S9	S7	S6	S3	HA	H9	H8	DA	D2	C4	C3
2	4	6	1	6322		CJ	CK	C8					D7	D8	DJ	D5	DK	D9		H4	H7						S4	S2						S4	S2	H7	H4	DK	DJ	D9	D8	D7	D5	CK	CJ	C8
3	1	6	2	6322		C9	H6						CA	DQ	HJ	ST	S8	C6		D3	C2						CQ	CT	D6					ST	S8	HJ	H6	DQ	D6	D3	CA	CQ	CT	C9	C6	C2
4	2	6	1	6322		SJ	S5	HT					HQ	H2	H3	DT	C7	HJ		C5	SA						H5	D4						SA	SJ	S5	HQ	HJ	HT	H5	H3	H2	DT	D4	C7	C5
1	4	7	1	6421		CK	CJ	CT	C9				D7	D5						HA	HK	H9	H6	H4	H3		S2							S2	HA	HK	H9	H6	H4	H3	D7	D5	CK	CJ	CT	C9
2	1	7	3			H2	HJ						C4	C8						S4	SK	S6	SJ	S5	S3		D9	DK	D8					SK	SJ	S6	S5	S4	S3	H2	DK	HJ	D9	D8	C8	C4
3	2	7	1	6421		CA	S7						H8	H7	D6	C2				H5							SA	CQ	HT	C7	C6	C5		SA	S7	HT	H8	H7	H5	D6	CA	CQ	C7	C6	C5	C2
4	3	7	2	6421		D3	S8	ST	HQ	DA	D2		DQ	D4	S9	HJ				DT							SK	C3						SK	ST	S9	S8	HQ	HJ	DA	DQ	DT	D4	D3	D2	C3
1	1	8	1	6331		HQ	H3	H2					CK	CJ	CT					S8							DT	D7	D6	D5	D4	D3		S8	HQ	H3	H2	DT	D7	D6	D5	D4	D3	CK	CJ	CT
2	2	8	1	6331		S5	ST	S4					HT							D9	DJ	DK					C5	C2	CA	CQ	C6	C7		ST	S5	S4	HT	DK	DJ	D2	CA	CQ	C7	C6	C5	C2
3	3	8	2	6331		SK	D8	H4					DQ	SJ	D9	S7	S6	S2		H9							SA	C9	H6					SA	SK	SJ	S7	S6	S2	H9	H6	H4	DQ	D9	D8	C9
4	4	8	1	6331		S9	HK	H8					C3							DQ	H5	H7	C8	C4	S3		SQ	HJ	HA					SQ	S9	S3	HA	HK	HJ	H8	H7	H5	DQ	C8	C4	C3
1	3	9	4	5332		DA	D8	D4					S6	S4						CT	C9	C8	C6	C4			HA	HT	H3					S6	S4	HA	HT	H3	DA	D8	D4	CT	C9	C8	C6	C4
2	4	9	3			D4	DT	D9	D2				SQ	SK						CT	CK						H8	H6	H9	HT	H2			SQ	HT	H9	H8	H6	H2	SK	DT	D9	D4	D2	CK	CT
3	1	9	1	5521		HA	DJ	C9	S7	S3			C7							SJ	C2						CA	CJ	S9	S8	H3			SJ	S9	S8	S7	S3	HA	H3	DJ	CA	CJ	C9	C7	C2
4	2	9	1	5521		H5							DA	D7	CQ	S5	C4			S6	C5						D6	C8	C3	D5	D8			S6	S5	H5	DA	D8	D7	D6	D5	CQ	C8	C5	C4	C3
1	4	10	2	4441		DA	DJ	D4	D2				S3							CQ	C6	C4	C3				HQ	HT	H8	H3				S3	HK	HT	H8	H3	DA	DJ	D4	D2	CQ	C6	C4	C3
2	1	10		4441		C8	CK	C7	C5				D3							H2	H4	HK	H9				S6	SK	SA	S4				SA	SK	S6	S4	HK	H9	H4	H2	D3	CK	C8	C7	C5
3	2	10		4441		DK	SJ	D7	S2				D9							CJ	ST	H7	H6				HJ	S7	D6	H5				SJ	ST	S7	S2	HJ	H7	H6	H5	DK	D9	D7	D6	CJ
4	3	10	1	4441		C9	DA	C2	S8				DT							D8	HA	S9	S5				SQ	D5	CA	CT				SQ	S9	S8	S5	HA	DA	DT	D8	D5	CA	CT	C9	C2
1	1	11	4	5422		CQ	C8						DQ	DJ	D9	D7	D4			H4	H2						SA	SQ	S6	S3				SA	SQ	S6	S3	H4	H2	DQ	DJ	D9	D7	D4	CQ	C8
2	2	11		4432		H6	HQ						C5	CQ	C9	C2				S3	S5	SJ	SK				DJ	D2	DQ					SK	SJ	S5	S3	HQ	H6	DQ	DJ	D2	CQ	C9	C5	C2
3	3	11	1	4432		SA	DK	C8					SQ	HT	D7	D5				HA	S6	H4	D3				H9	C3						SA	SQ	S6	HA	HT	H9	H4	DK	D7	D5	D3	C8	C3
4	4	11	3			H7	C6						H3	S7	DT	S8				C4	H2	HA					ST	H5	DA	S9				ST	S9	S8	S7	H7	H5	H3	H2	DA	DT	HA	C6	C4
1	2	12	4	5431		HA	H7	H5	H4				CA	CK	CT	C6	C3			SJ	S9	S5					D7							SJ	S9	S5	HA	H7	H5	H4	D7	CA	CK	CT	C6	C3
2	3	12	3			SK	S4	S7	ST				H9	HK	H5					D6	D4	D9					C5	CQ	CA					CA	SK	ST	S7	S4	HK	H9	H5	D9	D6	D4	CQ	C5
3	4	12	4	4333		ST	S8	C4					DK	HT	H6	C2				D9	D8	C7					HK	S7	S4					ST	S8	S7	S4	HK	HT	H6	DK	D9	D8	C7	C4	C2
4	1	12	1	5332		H4	DJ	D5					D3	SJ	CA	S8	S9			C6	D7						HQ	DA	C3					SJ	S9	S8	HQ	H4	DA	DJ	D7	D5	D3	CA	C6	C3
1	4	13		5431		SK	ST	S7	S5	S3			HK	H5	H2					DQ	DT	D9	D4				C9							SK	ST	S7	S5	S3	HK	H5	H2	DQ	DT	D9	D4	C9
2	1	13		5431		D2	D6	D7					SA							C8	CK	CT	C3	C4			HQ	H6	H3	HJ				SA	HQ	HJ	H6	H3	D7	D6	D2	CK	CT	C8	C4	C3
3	2	13		5431		DA	SJ	S8					DK	DJ	S9	D3	S2			D5							CA	H9	C6	C5				SJ	S9	S8	S2	H9	DA	DK	DJ	D5	D3	CA	C6	C5
4	3	13		5431		H4	CJ	H8	H7	SQ			C7	S4	D8	S6				HA	C2	HT					CQ							SQ	S6	S4	HA	HT	H8	H7	H4	D8	CQ	CJ	C7	C2
1	1	14	2	5422		D5	D3						SA	SQ	ST	S5	S2			CK	CT	C4	C3				HA	H4						SA	SQ	ST	S5	S2	HA	H4	D5	D3	CK	CT	C4	C3
2	2	14		5422		C9	C5						D8	DT	DQ	DJ	D9			H2	HQ	H3	H5				S3	SQ						SQ	S3	HQ	H5	H3	H2	DQ	DJ	DT	D9	D8	C9	C5
3	3	14		5422		HJ	HT	C8	H7	C6			SJ	D6						H9	S8	S6	S4				HK	D7						SJ	S8	S6	S4	HK	HJ	HT	H9	H7	D7	D6	C8	C6
4	4	14		5422		S9	CQ						DA	C7						S7	H6	C2	CA				H8	DK	D4	D2	CJ			S9	S7	H8	H6	DA	DK	D4	D2	CA	CQ	CJ	C7	C2
1	2	15	3			CA	CQ	CJ	C5				DQ	DJ	D6	D4				H3	H2						SQ	S8	S2					SQ	S8	S2	DJ	H3	H2	DQ	D6	D4	CA	CQ	CJ	C5
2	3	15	4	6322		C6	CJ						DJ	D5	DQ					H7	H5	HJ	H9	HK	H3		S7	S5						S7	S5	HK	HJ	H9	H7	H5	H3	DQ	DJ	D5	CJ	C6
3	4	15		4333		HA	H9	C2					D9	C8	C7	S5				DA	DJ	H7					HT	S6	S4					S6	S5	S4	HA	HT	H9	H7	DA	DJ	D9	C8	C7	C2
4	1	15	4	6331		CT							D4	D2	S6					H3	CK	S4					D3	DK	D6	C5	DA	S7		S7	S6	S4	H3	DA	DK	D6	D4	D3	D2	CK	CT	C5
1	3	16		6322		HA	HQ	HT	H4	H3	H2		C3	C2						S8	S7						DQ	D6	D4					S8	S7	HA	HQ	HT	H4	H3	H2	DQ	D6	D4	C3	C2
2	4	16	4	6421		ST	S3	S4	SA				H4	H6						D5							C5	CK	CJ	C8	C3	CA		SA	ST	S4	S3	H6	H4	D5	CA	CK	CJ	C8	C5	C3
3	1	16	3			DK	CT						SA	SQ	D2					CQ	HJ	ST	C8	C7	S6		HK	C6						SQ	ST	S6	HK	HJ	DK	D2	SA	CQ	CT	C8	C7	C6
4	2	16	4	5521		HK							DJ	D6	H2	S7	CQ			H7	HJ	D8	S6	D5			DQ	H5						S7	S6	HK	HJ	H7	H5	H2	DQ	DJ	D8	D6	D5	CQ
1	3	17		6421		SA	S8	S7	S3				H5							DQ	DJ	D9	D7	D4	D2		C3	C2						SA	S8	S7	S3	H5	DQ	DJ	D9	D7	D4	D2	C3	C2
2	1	17	1	6421		D8							S9	SK						CQ	C8	CA	C6				HT	HJ	H6	H3	HK	H4		SK	S9	HK	HJ	HT	H6	H4	H3	D8	CA	CQ	C8	C6
3	4	17	4	4441		ST							CK	D7	S5	C2				SA	SJ	HT	D6				DK	C9	D5	C4				SA	SJ	ST	S5	HT	DK	D7	D6	D5	CK	C9	C4	C2
4	2	17	3			S4	H9	S5	DT				D3							C4	S2	S6	CQ	ST	HA		H8	SQ						SQ	ST	S6	S5	S4	S2	HA	CQ	H9	H8	DT	D3	C4
1	1	18		6331		DQ	D6	D2					S4							CT	C9	C5					HA	HQ	H9	H8	H7	H5		S4	HA	HQ	H9	H8	H7	H5	DQ	D6	D2	CT	C9	C5
2	2	18		6331		C4							D7	D4	DK	DT	DA	D8		H2	H6	HK					S2	SQ	ST					SQ	ST	S2	HK	H6	H2	DA	DK	DT	D8	D7	D4	C4
3	3	18	3			HA	S5	H4					HJ	S9	S8					CA	SK	HT	S6	D3	C2		C3							HA	SK	S9	S8	S6	S5	HJ	HT	H4	D3	CA	C3	C2
4	4	18		6331		C7	D5	CJ					S3							DJ	CQ	H3					SJ	S7	C8	C6	D9	CK		SJ	S7	S3	H3	DJ	D9	D5	CK	CQ	CJ	C8	C7	C6
1	2	19	2	5521		CA	CJ	C8	C7	C6			D4							HA	H9						SA	S9	S6	S5	S3			SA	S9	S6	S5	S3	HA	H9	D4	CA	CJ	C8	C7	C6
2	4	19	1	5521		H6							C9	CA	C3	CT	C4			S4	SQ						DT	D6	D2	DA	D8			SQ	S4	H6	DA	DT	D8	D6	D2	CA	CT	C9	C4	C3
3	1	19		5521		D9							HJ	HT	D5	H4	C2			DK	DJ	S8	C5	D3			HQ	H3						S8	HQ	HJ	HT	H4	H3	DK	DJ	D9	D5	D3	C5	C2
4	3	19		5521		CQ	H7						HK	S2	DQ	H8	D7			SJ							ST	S7	H5	SK	H2			SK	SJ	ST	S7	S2	HK	H8	H7	H5	H2	DQ	D7	CQ
1	4	20		4441		HT							CQ	CJ	C8	C6				SA	SK	ST	S3				DK	DJ	D9	D5				SA	SK	ST	S3	HT	DK	DJ	D9	D5	CQ	CJ	C8	C6
2	3	20	1	4441		S9	S8	S5	S6				HJ	H3	HQ	H2				D3							C3	CK	C9	C4				S9	S8	S6	S5	HQ	HJ	H3	H2	D3	CK	C9	C4	C3
3	2	20	1	4441		DQ	H8	C7	D4				HK	H7	S4	S2				S7							SQ	D7	H5	D2				SQ	S7	S4	S2	HK	H8	H7	H5	DQ	D7	D4	D2	C7
4	1	20		4441		SJ	D8	CA	H4				CT	HA	C5	H9				DA	H6	DT	C2				D6							SJ	HA	H9	H6	H4	DA	DT	D8	D6	CA	CT	C5	C2
[truncated: 30 more columns]

## Sheet: Sheet2
条件	测试条件
1	1
4	3
3	1
2	1
4	1
3	2
2	3
1	1
3	1
1	4
4	1
1	2
4	4
3	3
2	1
2	2
1	1
4	2
3	1
1	1
4	1
3	1
2	1
4	1
1	4
1	3
4	4
4	3
1	2
3	1
3	4
2	2
1	1
4	1
2	1
1	1
4	2
3	2
1	4
4	1
3	1
2	3
2	4
3	3
2	1
4	1
3	1
2	1
1	3
3	2
2	1
1	1
4	1
2	3
1	2
4	3
3	4
2	4
3	4
2	1

## Sheet: Sheet5
条件	编号	副数	trail	block	牌型	列位1	列位2	列位3	列位4																SA	SK	SQ	SJ	ST	SX	HA	HK	HQ	HJ	HT	HX	DA	DK	DQ	DJ	DT	DX	CA	CK	CQ	CJ	CT	CX	S
1	1	1	1	1	4432	S	H	D	C		SK	S9	S3	S2	HA	H8	DA	DQ	D2	C9	C7	C6	C2			1				3	1					1	1		1			1						4	4
1	5	2	2	1	5332	D	S	C	H		SA	ST	HJ	HT	H6	DJ	D9	D6	CJ	C8	C6	C4	C3		1				1					1	1	1				1		2				1		4	2
4	12	3	3	1	5431	D	S	C	H		SA	SQ	SJ	S5	S3	H4	DT	D9	D4	CK	C8	C3	C2		1		1	1		2						1					1	2		1				3	5
1	13	4	4	1	5422	H	C	S	D		S8	S5	S4	S2	HA	H8	H6	H4	H3	DA	D2	CK	C8							4	1					4	1					1		1				1	4
2	18	5	5	1	4333	D	S	C	H		SJ	S8	S5	HA	HT	H6	DJ	D9	D5	CQ	C7	C4	C2					1		2	1				1	1				1		2			1			3	3
4	24	6	6	1	6322	S	H	D	C		S8	S6	S4	HA	HJ	H7	H6	H4	H3	DK	D4	CQ	C5							3	1			1		4		1				1			1			1	3
2	26	7	7	1	6421	H	C	S	D		SA	SK	SJ	S7	S5	S2	HK	D8	D6	CT	C9	C3	C2		1	1		1		3		1										2					1	3	6
3	31	8	8	1	6331	D	S	C	H		S8	S6	S4	HJ	H9	H7	DA	DQ	D9	D8	D7	D2	CA							3				1		2	1		1			4	1						3
3	35	9	9	1	5521	C	D	H	S		S3	S2	HT	DA	DK	DJ	D8	D2	CA	C9	C7	C6	C5							2					1		1	1		1		2	1					4	2
4	40	T	10	1	4441	S	H	D	C		SK	ST	S8	S6	HA	H8	H6	H3	DJ	DT	D8	D5	CJ			1			1	2	1					3				1	1	2				1			4
2	2	1	1	2	4432	D	S	C	H		SA	SJ	S5	S4	H9	H7	H4	H2	D8	D5	CK	CT	C4		1			1		2						4						2		1			1	1	4
4	8	2	2	2	5332	S	H	D	C		S9	S7	S6	HA	H8	H3	DA	DQ	DT	D5	D2	CK	C7							3	1					2	1		1		1	2		1				1	3
2	10	3	3	2	5431	H	C	S	D		SK	ST	S9	HA	H9	H5	H2	DQ	DJ	D7	D3	D2	CJ			1			1	1	1					3			1	1		3				1			3
4	16	4	4	2	5422	C	D	H	S		SA	SK	S9	S6	S3	H9	H7	DK	D3	CQ	C9	C7	C4		1	1				3						2		1				1			1			3	5
1	17	5	5	2	4333	S	H	D	C		SK	ST	S4	HJ	H8	H3	DQ	D7	D6	D3	CA	C6	C3			1			1	1				1		2			1			3	1					2	3
2	22	6	6	2	6322	C	D	H	S		SK	S5	H9	H8	DT	D9	D8	CA	CJ	C9	C8	C3	C2			1				1						2					1	2	1			1		4	2
3	27	7	7	2	6421	S	H	D	C		S9	S8	S6	S4	HA	HQ	H9	H8	H7	H3	D4	CQ	C5							4	1		1			4						1			1			1	4
1	29	8	8	2	6331	H	C	S	D		SK	SJ	ST	S9	S3	S2	H3	DK	D5	D3	C8	C6	C4			1		1	1	3						1		1				2						3	6
1	33	9	9	2	5521	S	H	D	C		SA	SQ	SJ	S8	S6	HA	HJ	H9	H7	H5	DT	D5	C2		1		1	1		2	1			1		3					1	1						1	5
3	39	T	10	2	4441	H	C	S	D		SQ	S7	S3	S2	HQ	H9	H7	H5	D3	CA	CQ	C5	C4				1			3			1			3						1	1		1			2	4
3	3	1	1	3	4432	C	D	H	S		SQ	ST	S6	HJ	HT	H6	H5	DJ	DT	D9	D6	CQ	C5				1		1	1				1	1	2				1	1	2			1			1	3
2	6	2	2	3	5332	C	D	H	S		SK	SJ	S8	S5	S4	HK	H9	DK	D8	D3	CA	C5	C2			1		1		3		1				1		1				2	1					2	5
3	11	3	3	3	5431	S	H	D	C		S7	HJ	H7	H6	DA	DK	D6	D5	CQ	CT	C9	C7	C4							1				1		2	1	1				2			1		1	3	1
2	14	4	4	3	5422	S	H	D	C		SJ	S7	HK	HQ	HJ	HT	DJ	DT	D9	D8	D6	C3	C2					1		1		1	1	1	1					1	1	3						2	2
4	20	5	5	3	4333	H	C	S	D		S9	S7	S6	HK	H9	H5	H2	DK	D8	D4	CK	CT	C5							3		1				3		1				2		1			1	1	3
1	21	6	6	3	6322	D	S	C	H		SQ	ST	HQ	H5	H2	DQ	DJ	D7	D5	D3	D2	CT	C7				1		1				1			2			1	1		4					1	1	2
4	28	7	7	3	6421	D	S	C	H		SQ	ST	HJ	HT	H5	H2	DK	DJ	D7	D5	D3	D2	C7				1		1					1	1	2		1		1		4						1	2
4	32	8	8	3	6331	C	D	H	S		SQ	H8	H6	H4	DT	D6	D4	CK	CQ	CJ	CT	C3	C2				1									3					1	2		1	1	1	1	2	1
2	34	9	9	3	5521	D	S	C	H		ST	HK	H8	H6	H4	H3	DQ	D9	D6	D4	D3	CQ	C3						1			1				4			1			4			1			1	1
1	37	T	10	3	4441	D	S	C	H		SJ	HK	HJ	H4	H2	DQ	D9	D6	D2	CK	CT	C8	C3					1				1		1		2			1			3		1			1	2	1
4	4	1	1	4	4432	H	C	S	D		S8	S7	HK	HQ	H3	DK	D7	D4	D3	CA	CJ	C8	C3							2		1	1			1		1				3	1			1		2	2
3	7	2	2	4	5332	H	C	S	D		SQ	S3	S2	HQ	H7	H5	H4	H2	D7	D4	CQ	CT	C9				1			2			1			4						2			1		1	1	3
1	9	3	3	4	5431	C	D	H	S		S8	S6	S4	S2	HK	HQ	HT	H8	H3	D8	CA	C6	C5							4		1	1		1	2						1	1					2	4
3	15	4	4	4	5422	D	S	C	H		SQ	ST	H5	H2	DQ	D7	D5	D4	CA	CJ	CT	C6	C5				1		1							2			1			3	1			1	1	2	2
3	19	5	5	4	4333	C	D	H	S		SA	SQ	S3	S2	HQ	H7	H4	DA	DT	D2	CJ	C9	C8		1		1			2			1			2	1				1	1				1		2	4
3	23	6	6	4	6322	H	C	S	D		SA	SJ	S9	S7	S3	S2	HK	HT	DA	D6	CK	C6	C4		1			1		4		1			1		1					1		1				2	6
1	25	7	7	4	6421	C	D	H	S		S3	H6	H4	DA	DQ	DT	D9	CA	CK	CJ	C8	C6	C4							1						2	1		1		1	1	1	1		1		3	1
2	30	8	8	4	6331	S	H	D	C		SA	S7	S5	HA	HK	HQ	HT	H5	H2	DJ	C9	C7	C5		1					2	1	1	1		1	2				1								3	3
4	36	9	9	4	5521	H	C	S	D		SK	S9	S7	S5	S4	HQ	H2	D7	CK	CJ	CT	C8	C4			1				4			1			1						1		1		1	1	2	5
2	38	T	10	4	4441	C	D	H	S		SA	S9	S5	S4	HT	DA	DK	D7	D4	C9	C7	C6	C2		1					3					1		1	1				2						4	4
[truncated: 53 more columns]

## Sheet: Sheet6
		4	4
		4	6
		4	5
		3	3
		4	5
		4	4
		4	5
		4	4
		4	5
		4	6
		3	4
		4	5
		5	6
		4	4
		4	5
		3	4
		3	3
		3	4
		5	6
		4	4
		4	7
		5	5
		4	5
		5	7
		3	4
		4	6
		4	6
		4	6
		3	4
		5	6
		5	5
		3	4
		3	4
		4	6
		5	6
		5	6
		5	6
		5	6
		4	5
		3	4

[truncated: 5 more sheets: 实验, 实验 (2), 总数据, Sheet3, 位置表Y]
