# Supplementary material for: Cognitive Mechanisms Underlying Memory Advantages in Bridge Experts: Based on Suit Categorization and Honor Card Rules
Source: Behav Sci (Basel). 2025 Jan 24;15(2):125. doi: 10.3390/bs15020125 (PMC11852315; doi:10.3390/bs15020125)
Supplement: Supplementary file 1 [file behavsci-15-00125-s001.zip › Experiment 2_recall_run2.xlsx]

## Sheet: Table of contents
		条件1牌点		条件3牌点			条件1重要		条件3重要		/	1S	1H	1D	1C		/	3S	3H	3D	3C
		100	100	100			50	50	50		1	33	32	32	33		3	32	33	33	32
		B1牌点		B2牌点
		200		0			100
		条件1T数		条件3T数			条件1点牌数		条件3点牌数
		10	10	10			40	40	40			0	0	0	0			2	3	6	2
		B1T数		B2T数
		20		0			80
条件	condition	BLOCK	正确1/不显0		suit pattern	HCP	HCP card	T-quantity	HCP card-quantity	Honor card-quantity	card													S	H	D	C	测试条件
1	1	1	1	1	4432	10	11224	2	5	7	SA	S5	S7	H2	H5	H8	HQ	DA	D4	D6	DK	C2	CJ	3	4	4	2
1		2		1	4432				0	0
3	3	1	1	1	4432	12	2334	1	4	5	S2	S3	S8	SK	H7	HT	D3	D9	DT	C4	C5	C6	C8	4	2	3	4
3		2		1	4432				0	0
1	1	1	1	2	5332	6	123	1	3	4	SA	S8	SQ	H3	H6	HK	D2	D5	D7	DJ	DQ	CQ	CK	3	3	5	2
1		2		2	5332				0	0
3	3	1	1	2	5332	8	134	1	3	4	S7	S9	ST	HA	H4	H7	H9	HJ	D3	D8	C5	C6	C8	3	5	2	3
3		2		2	5332				0	0
1	1	1	1	3	5431	14	112244	0	6	6	SA	S2	S4	S9	ST	HQ	DA	D4	D9	DT	C2	C9	CJ	5	1	4	3
1		2		3	5431				0	0
3	3	1	2	3	5431	9	1233	2	4	6	S3	S5	SJ	HA	H2	H5	HT	D6	C3	C7	C8	CQ	CK	3	4	1	5
3		2		3	5431				0	0
1	1	1	2	4	5422	11	11333	1	5	6	S3	S5	S7	SJ	HA	H3	H7	H9	HJ	D3	DK	CA	CT	4	5	2	2
1		2		4	5422				0	0
3	3	1	2	4	5422	11	2234	2	4	6	S6	S8	H6	H8	D2	D5	D7	D8	C2	C3	C4	C5	C8	2	2	4	5
3		2		4	5422				0	0
1	1	1	2	5	4333	7	124	1	3	4	S4	ST	SK	H2	H5	HK	DA	D6	DJ	DQ	C7	CT	CQ	3	3	4	3
1		2		5	4333				0	0
3	3	1	2	5	4333	12	111234	0	6	6	SA	S9	SQ	HA	H3	HQ	D7	D9	DT	CA	C2	C4	CJ	3	3	3	4
3		2		5	4333				0	0
1	1	1	2	6	6322	12	1344	2	4	6	S1	S3	S5	S7	ST	SJ	H4	HK	D4	D5	D9	C8	CQ	6	2	3	2
1		2		6	6322				0	0
3		2		6	6322				0	0
3	3	1	2	6	6322	13	22234	1	5	6	S2	S9	H7	H9	HQ	D2	D3	D4	D5	D7	DK	C2	C9	2	3	6	2
1	1	1	2	7	6421	12	2244	0	4	4	S2	SQ	H4	H6	H7	H8	HT	HQ	D6	C2	C4	C6	C9	2	6	1	4
1		2		7	6421				0	0
3	3	1	2	7	6421	10	334	0	3	3	S3	S6	S7	S8	ST	SK	H9	HJ	D4	D9	DJ	DQ	C3	6	2	4	1
3		2		7	6421				0	0
1	1	1	2	8	6331	8	224	1	3	4	SQ	H2	H5	HK	D6	D7	D8	C2	C4	C7	C8	CJ	CK	1	3	3	6
1		2		8	6331				0	0
3	3	1	1	8	6331	9	1233	1	4	5	SA	S5	SK	H3	H6	H7	H8	H9	HQ	D2	C3	CT	CQ	3	6	1	3
3		2		8	6331				0	0
1	1	1	1	9	5521	10	1234	1	4	5	S3	S7	HK	D2	D3	D5	D8	DT	CA	C6	C8	C9	CK	2	1	5	5
1		2		9	5521				0	0
3	3	1	1	9	5521	8	134	1	3	4	ST	SQ	H3	H5	H6	H8	HJ	DA	D4	D7	DJ	DK	CQ	2	5	5	1
3		2		9	5521				0	0
1	1	1	1	T	4441	10	334	1	3	4	S3	S6	S8	SJ	H4	H5	H9	HQ	D6	C3	C7	C8	CT	4	4	1	4
1		2		T	4441				0	0
3	3	1	1	T	4441	8	1223	1	4	5	S2	S7	SQ	SK	HA	D2	D3	D7	DQ	C5	C6	CJ	CQ	4	1	4	4
3		2		T	4441				0	0

## Sheet: Position table
condition	BLOCK	副数	suit pattern	S	H	D	C	lanti					1-1	1-2	1-3	1-4	1-5	1-6		2-1	2-2	2-3	2-4	2-5	2-6		3-1	3-2	3-3	3-4	3-5	3-6		4-1	4-2	4-3	4-4	4-5	4-6
1	1		4432	3	4	4	2	C	D	H	S		C2	CJ						DA	D4	D6	DK				H2	H5	H8	HQ				SA	S5	S7					SA	S5	S7	H2	H5	H8	HQ	DA	D4
3	1		4432	4	2	3	4	D	S	C	H		S2	D3	S8					S3	C6	DT	SK				C4	H7	C8	HT				C5	D9						S2	S3	S8	SK	H7	HT	D3	D9	DT
1	1		5332	3	3	5	2	S	H	D	C		SA	S8	SQ					H3	H6	HK					D2	D5	D7	DJ	DQ			CQ	CK						SA	S8	SQ	H3	H6	HK	D2	D5	D7
3	1		5332	3	5	2	3	H	C	S	D		C6	S7	H9	ST	HJ			D3	C5	H7					HA	D8	S9					H4	C8						S7	S9	ST	HA	H4	H7	H9	HJ	D3
1	1		5431	5	1	4	3	D	S	C	H		DA	D4	D9	DT				SA	S2	S4	S9	ST			C2	C9	CJ					HQ							SA	S2	S4	S9	ST	HQ	DA	D4	D9
3	2		5431	3	4	1	5	S	H	D	C		H5	D6	CQ					C3	S5	HT	CK				H2							HA	S3	C7	C8	SJ			S3	S5	SJ	HA	H2	H5	HT	D6	C3
1	2		5422	4	5	2	2	H	C	S	D		HA	H3	H7	H9	HJ			CA	CT						S3	S5	S7	SJ				D3	DK						S3	S5	S7	SJ	HA	H3	H7	H9	HJ
3	2		5422	2	2	4	5	C	D	H	S		D2	C3	D5	H6	C8			C5	S6	D7	H8				C4	D8						C2	S8						S6	S8	H6	H8	D2	D5	D7	D8	C2
1	2		4333	3	3	4	3	S	H	D	C		S4	ST	SK					H2	H5	HK					DA	D6	DJ	DQ				C7	CT	CQ					S4	ST	SK	H2	H5	HK	DA	D6	DJ
3	2		4333	3	3	3	4	D	S	C	H		SA	D7	CJ					HA	C2	SQ					CA	S9	DT	HQ				H3	C4	D9					SA	S9	SQ	HA	H3	HQ	D7	D9	DT
1	2		6322	6	2	3	2	C	D	H	S		C8	CQ						D4	D5	D9					H4	HK						S1	S3	S5	S7	ST	SJ		S1	S3	S5	S7	ST	SJ	H4	HK	D4
3	2		6322	2	3	6	2	H	C	S	D		D2	D7	C9					S2	H9						D3	HQ						C2	D4	D5	H7	S9	DK		S2	S9	H7	H9	HQ	D2	D3	D4	D5
1	2		6421	2	6	1	4	S	H	D	C		S2	SQ						H4	H6	H7	H8	HT	HQ		D6							C2	C4	C6	C9				S2	SQ	H4	H6	H7	H8	HT	HQ	D6
3	2		6421	6	2	4	1	D	S	C	H		D4	S6	H9	ST				C3	S7	S8	DJ	DQ	SK		S3							D9	HJ						S3	S6	S7	S8	ST	SK	H9	HJ	D4
1	2		6331	1	3	3	6	C	D	H	S		C2	C4	C7	C8	CJ	CK		D6	D7	D8					H2	H5	HK					SQ							SQ	H2	H5	HK	D6	D7	D8	C2	C4
3	1		6331	3	6	1	3	S	H	D	C		H3	H7	SK					SA	D2	S5	H6	H9	CQ		CT							C3	H8	HQ					SA	S5	SK	H3	H6	H7	H8	H9	HQ
1	1		5521	2	1	5	5	H	C	S	D		HK							CA	C6	C8	C9	CK			S3	S7						D2	D3	D5	D8	DT			S3	S7	HK	D2	D3	D5	D8	DT	CA
3	1		5521	2	5	5	1	C	D	H	S		D7							DA	H6	HJ	SQ	DK			H3	D4	H5	ST	DJ			H8	CQ						ST	SQ	H3	H5	H6	H8	HJ	DA	D4
1	1		4441	4	4	1	4	D	S	C	H		D6							S3	S6	S8	SJ				C3	C7	C8	CT				H4	H5	H9	HQ				S3	S6	S8	SJ	H4	H5	H9	HQ	D6
3	1		4441	4	1	4	4	H	C	S	D		DQ							S2	D3	C5	SQ				C6	D7	CQ	SK				HA	D2	S7	CJ				S2	S7	SQ	SK	HA	D2	D3	D7	DQ
[truncated: 4 more columns]

## Sheet: 数据
条件		副数	牌点	T数	点数牌数	重要牌数	S	H	D	C
1	1	1	13	1	5	6	3	2	4	4
2	2	1	13	0	4	4	4	3	2	4
3	3	1	10	1	6	7	2	4	4	3
4	4	1	4	2	1	3	4	4	3	2
1	2	2	12	1	3	4	5	2	3	3
2	3	2	9	1	5	6	3	5	2	3
3	4	2	12	1	4	5	3	3	5	2
4	1	2	7	1	4	5	2	3	3	5
1	3	3	10	1	5	6	1	3	4	5
2	4	3	13	0	5	5	4	5	1	3
3	1	3	7	2	2	4	3	4	5	1
4	2	3	10	1	4	5	5	1	3	4
1	4	4	7	0	3	3	5	4	2	2
2	1	4	11	3	4	7	2	2	5	4
3	2	4	10	1	4	5	4	2	2	5
4	3	4	12	0	5	5	2	5	4	2
1	2	5	6	2	3	5	4	3	3	3
2	3	5	7	1	3	4	3	4	3	3
3	4	5	11	1	4	5	3	3	4	3
4	1	5	16	0	6	6	3	3	3	4
1	3	6	13	0	4	4	6	3	2	2
2	4	6	8	0	4	4	2	2	6	3
3	1	6	11	2	4	6	2	2	3	6
4	2	6	8	2	4	6	3	6	2	2
1	4	7	11	1	4	5	1	6	2	4
2	1	7	8	0	4	4	6	1	4	2
3	2	7	10	1	3	4	2	4	1	6
4	3	7	11	2	5	7	4	2	6	1
1	1	8	6	2	3	5	1	3	6	3
2	2	8	10	2	4	6	3	1	3	6
3	3	8	12	0	4	4	6	3	3	1
4	4	8	12	0	5	5	3	6	1	3
1	3	9	15	1	6	7	5	5	2	1
2	4	9	8	3	3	6	1	5	5	2
3	1	9	11	0	5	5	5	2	1	5
4	2	9	6	0	2	2	2	1	5	5
1	4	T	7	1	4	5	1	4	4	4
2	1	T	13	0	4	4	4	4	1	4
3	2	T	6	1	4	5	4	4	4	1
4	3	T	14	2	4	6	4	1	4	4
1	1	1	8	1	4	5	2	3	4	4
2	2	1	11	0	6	6	4	2	3	4
3	3	1	13	1	4	5	3	4	4	2
4	4	1	8	2	2	4	4	4	2	3
1	2	2	9	1	4	5	2	5	3	3
2	3	2	12	1	4	5	5	3	3	2
3	4	2	7	2	3	5	3	3	2	5
4	1	2	12	0	5	5	3	2	5	3
1	4	3	8	2	3	5	5	3	4	1
2	1	3	10	1	4	5	1	4	3	5
3	2	3	13	0	5	5	4	1	5	3
4	3	3	9	1	4	5	3	5	1	4
1	1	4	14	2	4	6	5	2	2	4
2	2	4	7	1	4	5	2	4	5	2
3	3	4	5	1	3	4	4	5	2	2
4	4	4	14	0	5	5	2	2	4	5
1	2	5	12	0	6	6	3	3	3	4
2	3	5	8	1	3	4	3	3	4	3
3	4	5	9	1	3	4	3	4	3	3
4	1	5	11	2	4	6	4	3	3	3
1	3	6	8	1	3	4	2	6	3	2
2	4	6	11	1	4	5	6	3	2	2
3	1	6	15	2	6	8	3	2	2	6
4	2	6	6	0	3	3	2	2	6	3
1	3	7	7	0	3	3	4	1	6	2
2	1	7	13	1	5	6	2	6	1	4
3	4	7	12	1	5	6	1	2	4	6
4	2	7	8	2	3	5	6	4	2	1
1	1	8	8	1	3	4	1	6	3	3
2	2	8	12	2	4	6	3	3	6	1
3	3	8	12	1	4	5	6	3	1	3
4	4	8	8	0	5	5	3	1	3	6
1	2	9	12	0	4	4	5	2	1	5
2	4	9	10	2	3	5	2	1	5	5
3	1	9	7	1	4	5	1	5	5	2
4	3	9	11	1	5	6	5	5	2	1
1	4	T	14	2	6	8	4	1	4	4
2	3	T	6	0	3	3	4	4	1	4
3	2	T	7	0	3	3	4	4	4	1
4	1	T	13	2	4	6	1	4	4	4

## Sheet: 数据 (2)
	牌点	T数	点数牌数	重要牌数	S	H	D	C
1	13	1	5	6	3	2	4	4
2	13	0	4	4	4	3	2	4
3	10	1	6	7	2	4	4	3
4	4	2	1	3	4	4	3	2
2	12	1	3	4	5	2	3	3
3	9	1	5	6	3	5	2	3
4	12	1	4	5	3	3	5	2
1	7	1	4	5	2	3	3	5
3	10	1	5	6	1	3	4	5
4	13	0	5	5	4	5	1	3
1	7	2	2	4	3	4	5	1
2	10	1	4	5	5	1	3	4
4	7	0	3	3	5	4	2	2
1	11	3	4	7	2	2	5	4
2	10	1	4	5	4	2	2	5
3	12	0	5	5	2	5	4	2
2	6	2	3	5	4	3	3	3
3	7	1	3	4	3	4	3	3
4	11	1	4	5	3	3	4	3
1	16	0	6	6	3	3	3	4
3	13	0	4	4	6	3	2	2
4	8	0	4	4	2	2	6	3
1	11	2	4	6	2	2	3	6
2	8	2	4	6	3	6	2	2
4	11	1	4	5	1	6	2	4
1	8	0	4	4	6	1	4	2
2	10	1	3	4	2	4	1	6
3	11	2	5	7	4	2	6	1
1	6	2	3	5	1	3	6	3
2	10	2	4	6	3	1	3	6
3	12	0	4	4	6	3	3	1
4	12	0	5	5	3	6	1	3
3	15	1	6	7	5	5	2	1
4	8	3	3	6	1	5	5	2
1	11	0	5	5	5	2	1	5
2	6	0	2	2	2	1	5	5
4	7	1	4	5	1	4	4	4
1	13	0	4	4	4	4	1	4
2	6	1	4	5	4	4	4	1
3	14	2	4	6	4	1	4	4
1	8	1	4	5	2	3	4	4
2	11	0	6	6	4	2	3	4
3	13	1	4	5	3	4	4	2
4	8	2	2	4	4	4	2	3
2	9	1	4	5	2	5	3	3
3	12	1	4	5	5	3	3	2
4	7	2	3	5	3	3	2	5
1	12	0	5	5	3	2	5	3
4	8	2	3	5	5	3	4	1
1	10	1	4	5	1	4	3	5
2	13	0	5	5	4	1	5	3
3	9	1	4	5	3	5	1	4
1	14	2	4	6	5	2	2	4
2	7	1	4	5	2	4	5	2
3	5	1	3	4	4	5	2	2
4	14	0	5	5	2	2	4	5
2	12	0	6	6	3	3	3	4
3	8	1	3	4	3	3	4	3
4	9	1	3	4	3	4	3	3
1	11	2	4	6	4	3	3	3
3	8	1	3	4	2	6	3	2
4	11	1	4	5	6	3	2	2
1	15	2	6	8	3	2	2	6
2	6	0	3	3	2	2	6	3
3	7	0	3	3	4	1	6	2
1	13	1	5	6	2	6	1	4
4	12	1	5	6	1	2	4	6
2	8	2	3	5	6	4	2	1
1	8	1	3	4	1	6	3	3
2	12	2	4	6	3	3	6	1
3	12	1	4	5	6	3	1	3
4	8	0	5	5	3	1	3	6
2	12	0	4	4	5	2	1	5
4	10	2	3	5	2	1	5	5
1	7	1	4	5	1	5	5	2
3	11	1	5	6	5	5	2	1
4	14	2	6	8	4	1	4	4
3	6	0	3	3	4	4	1	4
2	7	0	3	3	4	4	4	1
1	13	2	4	6	1	4	4	4

## Sheet: Sheet1
								block	trail	抽取制作新刺激
	记忆	再认	1	2	3	4		1	1	0
	80	30	3	5	7	5		1	2	1
		10	5	5	5	5		1	3	0
		10	5	5	5	5		1	4	0
		10	5	5	5	5		1	5	1
								1	6	0
								1	7	0
								1	8	1
								1	9	0

## Sheet: Sheet2 (2)
数量	重复	换色	换点	全新	牌点	重复	换色	换点	全新	点数牌	重复	换色	换点	全新	T	重复	换色	换点	全新	重要牌数	重复	换色	换点	全新	不包括的牌型
1	7	2	3	3	1	69				1	28				1	6				1	34				3,5,T
2	8	2	2	3	2	83				2	27				2	9				2	36				1,4
3	7	3	3	2	3	75				3	32				3	6				3	38				6,7,9
4	8	3	2	2	4	75				4	31				4	9				4	40				2,8
总					总	302	0	0	0	总	118	0	0	0	总	30	0	0	0	总	148	0	0	0
条件	block	trail	测试条件	条件/	1/0	副数	牌型	牌点	点数牌	T数	点数牌数	重要牌数	牌
1	1	1		色+顺+	1	1	4432	13	AAQQJ	1	5	6	SA	ST	S4	HQ	H3	DA	DQ	DJ	D6	C6	C4	C3	C2
2	2	1		色+顺-	1	1	4432	13	AKKK	0	4	4	SK	S8	S6	S3	HA	HK	H5	D9	D7	CK	C9	C8	C5
3	3	1	1	色-顺+	1	1	4432	10	KQQJJJ	1	6	7	SQ	SJ	HJ	HT	H8	H7	DK	D8	D5	D3	CQ	CJ	C7
4	4	1		色-顺-	1	1	4432	4	A	2	1	3	S9	S7	S5	S2	H9	H6	H4	H2	DT	D4	D2	CA	CT
1	2	2	1	色+顺+	1	2	5332	12	AAA	1	3	4	SA	ST	S5	S3	S2	HA	H9	D6	D4	D2	CA	C9	C4
2	3	2		色+顺-	1	2	5332	9	KQQJJ	1	5	6	SJ	S8	S4	HK	HQ	H8	H7	H3	D8	D7	CQ	CJ	C8
3	4	2		色-顺+	1	2	5332	12	AKKQ	1	4	5	SK	S9	S7	H6	H5	H2	DA	DK	DQ	D7	D5	CT	C2
4	1	2	1	色-顺-	1	2	5332	7	KQJJ	1	4	5	SQ	S6	HJ	HT	H4	DJ	D9	D3	CK	C7	C6	C5	C3
1	3	3	1	色+顺+	1	3	5431	10	KQQQJ	1	5	6	S5	HQ	H5	H4	DQ	DT	D8	D7	CK	CQ	CJ	C8	C4
2	4	3		色+顺-	1	3	5431	13	AAKJJ	0	5	5	SA	SJ	S3	S2	HA	HK	HJ	H9	H8	D3	C6	C5	C3
3	1	3		色-顺+	1	3	5431	7	AK	2	2	4	ST	S8	S6	HT	H7	H6	H3	DA	DK	D6	D4	D2	C9
4	2	3	1	色-顺-	1	3	5431	10	AKQJ	1	4	5	SK	SQ	S9	S7	S4	H2	DJ	D9	D5	CA	CT	C7	C2
1	4	4	1	色+顺+	1	4	5422	7	AQJ	0	3	3	SQ	S9	S7	S3	S2	HA	H7	H6	H4	D4	D2	CJ	C8
2	1	4		色+顺-	1	4	5422	11	AAQJ	3	4	7	ST	S8	HQ	HT	DA	DJ	D8	D7	D3	CA	CT	C9	C2
3	2	4		色-顺+	1	4	5422	10	AKQJ	1	4	5	SA	SJ	S5	S4	H9	H8	DQ	DT	CK	C7	C5	C4	C3
4	3	4		色-顺-	1	4	5422	12	KKKQJ	0	5	5	SK	S6	HK	HJ	H5	H3	H2	DK	D9	D6	D5	CQ	C6
1	1	5		色+顺+	1	5	4333	6	KQJ	2	3	5	SJ	ST	S9	S7	HK	HQ	HT	D9	D4	D2	C9	C6	C3
2	2	5	1	色+顺-	1	5	4333	7	AQJ	1	3	4	SA	S8	S4	HJ	H8	H7	H4	D7	D6	D5	CQ	CT	C2
3	3	5	1	色-顺+	1	5	4333	11	AAQJ	1	4	5	S5	S3	S2	H9	H3	H2	DA	DQ	DT	D8	CA	CJ	C8
4	4	5		色-顺-	1	5	4333	16	AKKKQJ	0	6	6	SK	SQ	S6	HA	H6	H5	DK	DJ	D3	CK	C7	C5	C4
1	2	6		色+顺+	1	6	6322	13	AAKQ	0	4	4	SK	SQ	S9	S7	S6	S3	HA	H9	H8	DA	D2	C4	C3
2	3	6		色+顺-	1	6	6322	8	KKJJ	0	4	4	S4	S2	H7	H4	DK	DJ	D9	D8	D7	D5	CK	CJ	C8
3	4	6		色-顺+	1	6	6322	11	AKQQ	2	4	6	ST	S8	HK	H6	DQ	D6	D3	CA	CQ	CT	C9	C6	C2
4	1	6		色-顺-	1	6	6322	8	AQJJ	2	4	6	SA	SJ	S5	HQ	HJ	HT	H5	H3	H2	DT	D4	C7	C5
1	3	7		色+顺+	1	7	6421	11	AKKJ	1	4	5	S2	HA	HK	H9	H6	H4	H3	D7	D5	CK	CJ	CT	C9
2	4	7		色+顺-	1	7	6421	8	KKJJ	0	4	4	SK	SJ	S6	S5	S4	S3	H2	DK	DJ	D9	D8	C8	C4
3	1	7		色-顺+	1	7	6421	10	AAQ	1	3	4	SA	S7	HT	H8	H7	H5	D6	CA	CQ	C7	C6	C5	C2
4	2	7		色-顺-	1	7	6421	11	AQQQJ	2	5	7	SQ	ST	S9	S8	HQ	HJ	DA	DQ	DT	D4	D3	D2	C3
1	4	8		色+顺+	1	8	6331	6	KQJ	2	3	5	S8	HQ	H3	H2	DT	D7	D6	D5	D4	D3	CK	CJ	CT
2	1	8	1	色+顺-	1	8	6331	10	AKQJ	2	4	6	ST	S5	S4	HT	DK	DJ	D2	CA	CQ	C7	C6	C5	C2
3	2	8		色-顺+	1	8	6331	12	AAKJ	0	4	4	SA	SK	SJ	S7	S6	S2	H9	H6	H4	DA	D9	D8	C9
4	3	8		色-顺-	1	8	6331	12	AKQQJ	0	5	5	SQ	S9	S3	HA	HK	HJ	H8	H7	H5	DQ	C8	C4	C3
1	1	9		色+顺+	1	9	5521	15	AKKQQJ	1	6	7	SA	SK	ST	S4	S2	HK	HQ	HJ	H7	H4	DQ	D3	C6
2	2	9		色+顺-	1	9	5521	8	KKQ	3	3	6	SQ	HT	H9	H8	H6	H2	DK	DT	D9	D4	D2	CK	CT
3	3	9		色-顺+	1	9	5521	11	AAJJJ	0	5	5	SJ	S9	S8	S7	S3	HA	H3	DJ	CA	CJ	C9	C7	C2
4	4	9		色-顺-	1	9	5521	6	AQ	0	2	2	S6	S5	H5	DA	D8	D7	D6	D5	CQ	C8	C5	C4	C3
1	2	10	1	色+顺+	1	T	4441	7	QQQJ	1	4	5	S3	HQ	HT	H8	H3	DQ	DJ	D4	D2	CQ	C6	C4	C3
2	3	10	1	色+顺-	1	T	4441	13	AKKK	0	4	4	SA	SK	S6	S4	HK	H9	H4	H2	D3	CK	C8	C7	C5
3	4	10		色-顺+	1	T	4441	6	KJJJ	1	4	5	SJ	ST	S7	S2	HJ	H7	H6	H5	DK	D9	D7	D6	CJ
4	1	10		色-顺-	1	T	4441	14	AAAQ	2	4	6	SQ	S9	S8	S5	HA	DA	DT	D8	D5	CA	CT	C9	C2
1	3	11		色+顺+	0	1	4432	8	KKJJ	1	4	5	S4	S2	HK	HJ	H8	D9	D8	D6	D4	CK	CJ	CT	C7
2	4	11	1	色+顺-	0	1	4432	11	KQQQJJ	0	6	6	SK	SJ	S5	S3	HQ	H6	DQ	DJ	D2	CQ	C9	C5	C2
3	1	11		色-顺+	0	1	4432	13	AAKQ	1	4	5	SA	SQ	S6	HA	HT	H9	H4	DK	D7	D5	D3	C8	C3
4	2	11		色-顺-	0	1	4432	8	AA	2	2	4	ST	S9	S8	S7	H7	H5	H3	H2	DA	DT	CA	C6	C4
1	4	12		色+顺+	0	2	5332	9	AQQJ	1	4	5	SQ	S2	HA	HJ	H8	H6	H3	DQ	DT	D8	C9	C7	C2
2	1	12		色+顺-	0	2	5332	12	AKKQ	1	4	5	SA	SK	ST	S7	S4	HK	H9	H5	D9	D6	D4	CQ	C5
3	2	12		色-顺+	0	2	5332	7	KKJ	2	3	5	S6	S5	S3	HT	H7	H2	DK	D2	CK	CJ	CT	C8	C4
4	3	12	1	色-顺-	0	2	5332	12	AAQJJ	0	5	5	SJ	S9	S8	HQ	H4	DA	DJ	D7	D5	D3	CA	C6	C3
1	1	13		色+顺+	0	3	5431	8	KKQ	2	3	5	SK	ST	S7	S5	S3	HK	H5	H2	DQ	DT	D9	D4	C9
2	2	13		色+顺-	0	3	5431	10	AKQJ	1	4	5	SA	HQ	HJ	H6	H3	D7	D6	D2	CK	CT	C8	C4	C3
3	3	13		色-顺+	0	3	5431	13	AAKJJ	0	5	5	SJ	S9	S8	S2	H9	DA	DK	DJ	D5	D3	CA	C6	C5
4	4	13	1	色-顺-	0	3	5431	9	AQQJ	1	4	5	SQ	S6	S4	HA	HT	H8	H7	H4	D8	CQ	CJ	C7	C2
1	2	14		色+顺+	0	4	5422	14	AAKK	2	4	6	SA	SK	ST	S5	S2	HA	H4	D5	D3	CK	CT	C4	C3
2	3	14	1	色+顺-	0	4	5422	7	QQQJ	1	4	5	SQ	S3	HQ	H5	H3	H2	DQ	DJ	DT	D9	D8	C9	C5
3	4	14		色-顺+	0	4	5422	5	KJJ	1	3	4	SJ	S8	S6	S4	HK	HJ	HT	H9	H7	D7	D6	C8	C6
4	1	14	1	色-顺-	0	4	5422	14	AAKQJ	0	5	5	S9	S7	H8	H6	DA	DK	D4	D2	CA	CQ	CJ	C7	C2
1	3	15		色+顺+	0	5	4333	12	AQQQJJ	0	6	6	SQ	S8	S2	HJ	H3	H2	DQ	D6	D4	CA	CQ	CJ	C5
2	4	15	1	色+顺-	0	5	4333	8	KKQ	1	3	4	SK	ST	S7	HQ	H8	H7	DK	D5	D3	D2	C9	C4	C3
3	1	15		色-顺+	0	5	4333	9	AAJ	1	3	4	S6	S5	S4	HA	HT	H9	H7	DA	DJ	D9	C8	C7	C2
4	2	15		色-顺-	0	5	4333	11	AKKJ	2	4	6	SA	SJ	S9	S3	HK	H5	H4	DT	D8	D7	CK	CT	C6
1	4	16	1	色+顺+	0	6	6322	8	AQQ	1	3	4	S8	S7	HA	HQ	HT	H4	H3	H2	DQ	D6	D4	C3	C2
2	1	16	1	色+顺-	0	6	6322	11	AKKJ	1	4	5	SA	SK	SJ	S9	S3	S2	H9	H8	H5	DT	D5	CK	C5
3	2	16	1	色-顺+	0	6	6322	15	AKKQQJ	2	6	8	SQ	ST	S6	HK	HJ	DK	D2	CA	CQ	CT	C8	C7	C6
4	3	16		色-顺-	0	6	6322	6	AJJ	0	3	3	S5	S4	H7	H6	DA	DJ	D9	D8	D7	D3	CJ	C9	C4
1	1	17	1	色+顺+	0	7	6421	7	AQJ	0	3	3	SA	S8	S7	S3	H5	DQ	DJ	D9	D7	D4	D2	C3	C2
2	2	17	1	色+顺-	0	7	6421	13	AKKQJ	1	5	6	SK	S9	HK	HJ	HT	H6	H4	H3	D8	CA	CQ	C8	C6
3	3	17		色-顺+	0	7	6421	12	AKKJJ	1	5	6	SJ	H7	H2	DA	DK	D6	D5	CK	CJ	CT	C9	C7	C5
4	4	17	1	色-顺-	0	7	6421	8	AQQ	2	3	5	SQ	ST	S6	S5	S4	S2	HA	HQ	H9	H8	DT	D3	C4
1	2	18	1	色+顺+	0	8	6331	8	AQQ	1	3	4	S4	HA	HQ	H9	H8	H7	H5	DQ	D6	D2	CT	C9	C5
2	3	18	1	色+顺-	0	8	6331	12	AKKQ	2	4	6	SQ	ST	S2	HK	H6	H2	DA	DK	DT	D8	D7	D4	C4
3	4	18		色-顺+	0	8	6331	12	AAKJ	1	4	5	SA	SK	S9	S8	S6	S5	HJ	HT	H4	D3	CA	C3	C2
4	1	18		色-顺-	0	8	6331	8	KQJJJ	0	5	5	SJ	S7	S3	H3	DJ	D9	D5	CK	CQ	CJ	C8	C7	C6
1	3	19		色+顺+	0	9	5521	12	AAKJ	0	4	4	SA	S9	S6	S5	S3	HA	H9	D4	CK	CJ	C8	C7	C6
2	4	19	1	色+顺-	0	9	5521	10	AAQ	2	3	5	SQ	S4	H6	DA	DT	D8	D6	D2	CA	CT	C9	C4	C3
3	1	19	1	色-顺+	0	9	5521	7	KQJJ	1	4	5	S8	HQ	HJ	HT	H4	H3	DK	DJ	D9	D5	D3	C5	C2
4	2	19	1	色-顺-	0	9	5521	11	KKQQJ	1	5	6	SK	SJ	ST	S7	S2	HK	H8	H7	H5	H2	DQ	D7	CQ
1	4	20	1	色+顺+	0	T	4441	14	AKKQJJ	2	6	8	SA	SK	ST	S3	HT	DK	DJ	D9	D5	CQ	CJ	C8	C6
2	1	20		色+顺-	0	T	4441	6	KQJ	0	3	3	S9	S8	S6	S5	HQ	HJ	H3	H2	D3	CK	C9	C4	C3
3	2	20		色-顺+	0	T	4441	7	KQQ	0	3	3	SQ	S7	S4	S2	HK	H8	H7	H5	DQ	D7	D4	D2	C7
4	3	20		色-顺-	0	T	4441	13	AAAJ	2	4	6	SJ	HA	H9	H6	H4	DA	DT	D8	D6	CA	CT	C5	C2

## Sheet: 总位置表
条件	block	trail	测试条件	牌型		1-1	1-2	1-3	1-4	1-5	1-6		2-1	2-2	2-3	2-4	2-5	2-6		3-1	3-2	3-3	3-4	3-5	3-6		4-1	4-2	4-3	4-4	4-5	4-6																条件	block
1	1	1	1	4432		SA	ST	S4					HQ	H3						DA	DQ	DJ	D6				C6	C4	C3	C2				SA	ST	S4	HQ	H3	DA	DQ	DJ	D6	C6	C4	C3	C2		1	1
2	2	1	2	4432		D7	D9						S6	SK	S8	S3				C8	C5	C9	CK				HA	H5	HK					SK	S8	S6	S3	HA	HK	H5	D9	D7	CK	C9	C8	C5		2	2
3	3	1	4	4432		HJ	H8	D3					CQ	SJ	HT	H7				DK	SQ	D8	C7				CJ	D5						SQ	SJ	HJ	HT	H8	H7	DK	D8	D5	D3	CQ	CJ	C7		3	3
4	4	1	1	4432		S5	H4	S9	D2				CT	H2						DT	D4	CA	S7				S2	H9	H6					S9	S7	S5	S2	H9	H6	H4	H2	DT	D4	D2	CA	CT		4	4
1	2	2	1	5332		D6	D4	D2					SA	ST	S5	S3	S2			CA	C9	C4					HA	H9						SA	ST	S5	S3	S2	HA	H9	D6	D4	D2	CA	C9	C4		1	2
2	3	2	2	5332		CJ	CQ	C8					D8	D7						H7	HK	H3	HQ	H8			S8	SJ	S4					SJ	S8	S4	HK	HQ	H8	H7	H3	D8	D7	CQ	CJ	C8		2	3
3	4	2	1	5332		SK	CT	D5					S7	C2						DQ	H6	H2					DA	DK	S9	D7	H5			SK	S9	S7	H6	H5	H2	DA	DK	DQ	D7	D5	CT	C2		3	4
4	1	2	3	5332		HJ	C5						H4	DJ	D9					HT	C3	S6					CK	C6	SQ	D3	C7			SQ	S6	HJ	HT	H4	DJ	D9	D3	CK	C7	C6	C5	C3		4	1
1	3	3	1	5431		CK	CQ	CJ	C8	C4			DQ	DT	D8	D7				HQ	H5	H4					S5							S5	HQ	H5	H4	DQ	DT	D8	D7	CK	CQ	CJ	C8	C4		1	3
2	4	3	1	5431		HK	HJ	H8	H9	HA			C3	C5	C6					SA	S2	SJ	S3				D3							SA	SJ	S3	S2	HA	HK	HJ	H9	H8	D3	C6	C5	C3		2	4
3	1	3	1	5431		H6	H3	D2					DA	C9	S8	S6				DK	HT	H7	D6	D4			ST							ST	S8	S6	HT	H7	H6	H3	DA	DK	D6	D4	D2	C9		3	1
4	2	3	2	5431		S4	C2	SK					C7	SQ	DJ	S7	CT			H2	S9	D5	CA				D9							SK	SQ	S9	S7	S4	H2	DJ	D9	D5	CA	CT	C7	C2		4	2
1	4	4	3	5422		HA	H7	H6	H4				CJ	C8						SQ	S9	S7	S3	S2			D4	D2						SQ	S9	S7	S3	S2	HA	H7	H6	H4	D4	D2	CJ	C8		1	4
2	1	4	1	5422		S8	ST						HT	HQ						D8	DJ	D3	DA	D7			C9	CT	CA	C2				ST	S8	HQ	HT	DA	DJ	D8	D7	D3	CA	CT	C9	C2		2	1
3	2	4	1	5422		C7	S4						SA	CK	C5	C4				DQ	SJ	H9	H8	C3			DT	S5						SA	SJ	S5	S4	H9	H8	DQ	DT	CK	C7	C5	C4	C3		3	2
4	3	4	1	5422		D9	H2						HJ	DK	H5	D6				D5	C6	CQ	SK	H3			HK	S6						SK	S6	HK	HJ	H5	H3	H2	DK	D9	D6	D5	CQ	C6		4	3
1	2	5	1	4333		SJ	ST	S9	S7				HK	HQ	HT					D9	D4	D2					C9	C6	C3					SJ	ST	S9	S7	HK	HQ	HT	D9	D4	D2	C9	C6	C3		1	2
2	3	5	1	4333		D6	D5	D7					S4	SA	S8					CQ	C2	CT					H7	H8	HJ	H4				SA	S8	S4	HJ	H8	H7	H4	D7	D6	D5	CQ	CT	C2		2	3
3	4	5	2	4333		DQ	D8	S5					DA	DT	C8	H3				CJ	S3	S2					CA	H9	H2					S5	S3	S2	H9	H3	H2	DA	DQ	DT	D8	CA	CJ	C8		3	4
4	1	5	1	4333		DK	S6	H5					C5	C4	H6	SK				C7	SQ	HA					DJ	D3	CK					SK	SQ	S6	HA	H6	H5	DK	DJ	D3	CK	C7	C5	C4		4	1
1	3	6	1	6322		DA	D2						SK	SQ	S9	S7	S6	S3		C4	C3						HA	H9	H8					SK	SQ	S9	S7	S6	S3	HA	H9	H8	DA	D2	C4	C3		1	3
2	4	6	1	6322		CJ	CK	C8					D7	D8	DJ	D5	DK	D9		H4	H7						S4	S2						S4	S2	H7	H4	DK	DJ	D9	D8	D7	D5	CK	CJ	C8		2	4
3	1	6	2	6322		C9	H6						CA	HK	DQ	ST	S8	C6		D3	C2						CQ	CT	D6					ST	S8	HK	H6	DQ	D6	D3	CA	CQ	CT	C9	C6	C2		3	1
4	2	6	1	6322		SJ	S5	HT					HQ	H2	H3	DT	C7	HJ		C5	SA						H5	D4						SA	SJ	S5	HQ	HJ	HT	H5	H3	H2	DT	D4	C7	C5		4	2
1	4	7	1	6421		CK	CJ	CT	C9				D7	D5						HA	HK	H9	H6	H4	H3		S2							S2	HA	HK	H9	H6	H4	H3	D7	D5	CK	CJ	CT	C9		1	4
2	1	7	3	6421		H2							C4	C8						S4	SK	S6	SJ	S5	S3		DJ	D9	DK	D8				SK	SJ	S6	S5	S4	S3	H2	DK	DJ	D9	D8	C8	C4		2	1
3	2	7	1	6421		CA	S7						H8	H7	D6	C2				H5							SA	CQ	HT	C7	C6	C5		SA	S7	HT	H8	H7	H5	D6	CA	CQ	C7	C6	C5	C2		3	2
4	3	7	2	6421		D3	S8	ST	HQ	DA	D2		DQ	D4	S9	HJ				DT							SQ	C3						SQ	ST	S9	S8	HQ	HJ	DA	DQ	DT	D4	D3	D2	C3		4	3
1	1	8	1	6331		HQ	H3	H2					CK	CJ	CT					S8							DT	D7	D6	D5	D4	D3		S8	HQ	H3	H2	DT	D7	D6	D5	D4	D3	CK	CJ	CT		1	1
2	2	8	1	6331		S5	ST	S4					HT							D9	DJ	DK					C5	C2	CA	CQ	C6	C7		ST	S5	S4	HT	DK	DJ	D2	CA	CQ	C7	C6	C5	C2		2	2
3	3	8	2	6331		SK	D8	H4					DA	SJ	D9	S7	S6	S2		H9							SA	C9	H6					SA	SK	SJ	S7	S6	S2	H9	H6	H4	DA	D9	D8	C9		3	3
4	4	8	1	6331		S9	HK	H8					C3							DQ	H5	H7	C8	C4	S3		SQ	HJ	HA					SQ	S9	S3	HA	HK	HJ	H8	H7	H5	DQ	C8	C4	C3		4	4
1	3	9	4	5521		SA	SK	ST	S4	S2			HK	HQ	HJ	H7	H4			DQ	D3						C6							SA	SK	ST	S4	S2	HK	HQ	HJ	H7	H4	DQ	D3	C6		1	3
2	4	9	3	5521		D4	DT	DK	D9	D2			SQ							CT	CK						H8	H6	H9	HT	H2			SQ	HT	H9	H8	H6	H2	DK	DT	D9	D4	D2	CK	CT		2	4
3	1	9	1	5521		HA	DJ	C9	S7	S3			C7							SJ	C2						CA	CJ	S9	S8	H3			SJ	S9	S8	S7	S3	HA	H3	DJ	CA	CJ	C9	C7	C2		3	1
4	2	9	1	5521		H5							DA	D7	CQ	S5	C4			S6	C5						D6	C8	C3	D5	D8			S6	S5	H5	DA	D8	D7	D6	D5	CQ	C8	C5	C4	C3		4	2
1	4	10	2	4441		DQ	DJ	D4	D2				S3							CQ	C6	C4	C3				HQ	HT	H8	H3				S3	HQ	HT	H8	H3	DQ	DJ	D4	D2	CQ	C6	C4	C3		1	4
2	1	10		4441		C8	CK	C7	C5				D3							H2	H4	HK	H9				S6	SK	SA	S4				SA	SK	S6	S4	HK	H9	H4	H2	D3	CK	C8	C7	C5		2	1
3	2	10		4441		DK	SJ	D7	S2				D9							CJ	ST	H7	H6				HJ	S7	D6	H5				SJ	ST	S7	S2	HJ	H7	H6	H5	DK	D9	D7	D6	CJ		3	2
4	3	10	1	4441		C9	DA	C2	S8				DT							D8	HA	S9	S5				SQ	D5	CA	CT				SQ	S9	S8	S5	HA	DA	DT	D8	D5	CA	CT	C9	C2		4	3
1	1	11	4	4432		CK	CJ	CT	C7				D9	D8	D6	D4				HK	HJ	H8					S4	S2						S4	S2	HK	HJ	H8	D9	D8	D6	D4	CK	CJ	CT	C7		1	1
2	2	11		4432		H6	HQ						C5	CQ	C9	C2				S3	S5	SJ	SK				DJ	D2	DQ					SK	SJ	S5	S3	HQ	H6	DQ	DJ	D2	CQ	C9	C5	C2		2	2
3	3	11	1	4432		SA	DK	C8					SQ	HT	D7	D5				HA	S6	H4	D3				H9	C3						SA	SQ	S6	HA	HT	H9	H4	DK	D7	D5	D3	C8	C3		3	3
4	4	11	3	4432		H7	C6						H3	S7	DT	S8				C4	H2	CA					ST	H5	DA	S9				ST	S9	S8	S7	H7	H5	H3	H2	DA	DT	CA	C6	C4		4	4
1	2	12	4	5332		HA	HJ	H8	H6	H3			C9	C7	C2					SQ	S2						DQ	DT	D8					SQ	S2	HA	HJ	H8	H6	H3	DQ	DT	D8	C9	C7	C2		1	2
2	3	12	3	5332		SK	S4	S7	SA	ST			H9	HK	H5					D6	D4	D9					C5	CQ						SA	SK	ST	S7	S4	HK	H9	H5	D9	D6	D4	CQ	C5		2	3
3	4	12	4	5332		S6	H2						HT	C8	C3					CK	CT	H7	S3	D2			DK	CJ	S5					S6	S5	S3	HT	H7	H2	DK	D2	CK	CJ	CT	C8	C4		3	4
4	1	12	1	5332		H4	DJ	D5					D3	SJ	CA	S8	S9			C6	D7						HQ	DA	C3					SJ	S9	S8	HQ	H4	DA	DJ	D7	D5	D3	CA	C6	C3		4	1
1	4	13		5431		SK	ST	S7	S5	S3			HK	H5	H2					DQ	DT	D9	D4				C9							SK	ST	S7	S5	S3	HK	H5	H2	DQ	DT	D9	D4	C9		1	4
2	1	13		5431		D2	D6	D7					SA							C8	CK	CT	C3	C4			HQ	H6	H3	HJ				SA	HQ	HJ	H6	H3	D7	D6	D2	CK	CT	C8	C4	C3		2	1
3	2	13		5431		DA	SJ	S8					DK	DJ	S9	D3	S2			D5							CA	H9	C6	C5				SJ	S9	S8	S2	H9	DA	DK	DJ	D5	D3	CA	C6	C5		3	2
4	3	13		5431		H4	CJ	H8	H7	SQ			C7	S4	D8	S6				HA	C2	HT					CQ							SQ	S6	S4	HA	HT	H8	H7	H4	D8	CQ	CJ	C7	C2		4	3
1	1	14	2	5422		D5	D3						SA	SK	ST	S5	S2			CK	CT	C4	C3				HA	H4						SA	SK	ST	S5	S2	HA	H4	D5	D3	CK	CT	C4	C3		1	1
2	2	14		5422		C9	C5						D8	DT	DQ	DJ	D9			H2	HQ	H3	H5				S3	SQ						SQ	S3	HQ	H5	H3	H2	DQ	DJ	DT	D9	D8	C9	C5		2	2
3	3	14		5422		HJ	HT	C8	H7	C6			SJ	D6						H9	S8	S6	S4				HK	D7						SJ	S8	S6	S4	HK	HJ	HT	H9	H7	D7	D6	C8	C6		3	3
4	4	14		5422		S9	CQ						DA	C7						S7	H6	C2	CA				H8	DK	D4	D2	CJ			S9	S7	H8	H6	DA	DK	D4	D2	CA	CQ	CJ	C7	C2		4	4
1	2	15	3	4333		CA	CQ	CJ	C5				DQ	D6	D4					HJ	H3	H2					SQ	S8	S2					SQ	S8	S2	HJ	H3	H2	DQ	D6	D4	CA	CQ	CJ	C5		1	2
2	3	15	4	4333		H7	HQ	H8					C9	C3	C4					S7	SK	ST					D2	D5	D3	DK				SK	ST	S7	HQ	H8	H7	DK	D5	D3	D2	C9	C4	C3		2	3
3	4	15		4333		HA	H9	C2					D9	C8	C7	S5				DA	DJ	H7					HT	S6	S4					S6	S5	S4	HA	HT	H9	H7	DA	DJ	D9	C8	C7	C2		3	4
4	1	15	4	4333		SJ	S9	HK					H5	D7	CK	C6				D8	CT	SA					H4	DT	S3					SA	SJ	S9	S3	HK	H5	H4	DT	D8	D7	CK	CT	C6		4	1
1	3	16		6322		HA	HQ	HT	H4	H3	H2		C3	C2						S8	S7						DQ	D6	D4					S8	S7	HA	HQ	HT	H4	H3	H2	DQ	D6	D4	C3	C2		1	3
2	4	16	4	6322		S9	SA	SJ	SK	S3	S2		H9	H5	H8					D5	DT						C5	CK						SA	SK	SJ	S9	S3	S2	H9	H8	H5	DT	D5	CK	C5		2	4
3	1	16	3	6322		DK	CT						CA	SQ	D2					CQ	HJ	ST	C8	C7	S6		HK	C6						SQ	ST	S6	HK	HJ	DK	D2	CA	CQ	CT	C8	C7	C6		3	1
4	2	16	4	6322		D7	CJ	D9					DJ	H7	C4	DA	D3	C9		S5	H6						S4	D8						S5	S4	H7	H6	DA	DJ	D9	D8	D7	D3	CJ	C9	C4		4	2
1	3	17		6421		SA	S8	S7	S3				H5							DQ	DJ	D9	D7	D4	D2		C3	C2						SA	S8	S7	S3	H5	DQ	DJ	D9	D7	D4	D2	C3	C2		1	3
2	1	17	1	6421		D8							S9	SK						CQ	C8	CA	C6				HT	HJ	H6	H3	HK	H4		SK	S9	HK	HJ	HT	H6	H4	H3	D8	CA	CQ	C8	C6		2	1
3	4	17	4	6421		DA	DK	CJ	C9	C7	D5		CK	SJ	D6	C5				CT	H7						H2							SJ	H7	H2	DA	DK	D6	D5	CK	CJ	CT	C9	C7	C5		3	4
4	2	17	3	6421		S4	H9	S5	DT				D3							C4	S2	S6	HQ	ST	HA		H8	SQ						SQ	ST	S6	S5	S4	S2	HA	HQ	H9	H8	DT	D3	C4		4	2
1	1	18		6331		DQ	D6	D2					S4							CT	C9	C5					HA	HQ	H9	H8	H7	H5		S4	HA	HQ	H9	H8	H7	H5	DQ	D6	D2	CT	C9	C5		1	1
2	2	18		6331		C4							D7	D4	DK	DT	DA	D8		H2	H6	HK					S2	SQ	ST					SQ	ST	S2	HK	H6	H2	DA	DK	DT	D8	D7	D4	C4		2	2
3	3	18	3	6331		SA	S5	H4					HJ	S9	S8					CA	SK	HT	S6	D3	C2		C3							SA	SK	S9	S8	S6	S5	HJ	HT	H4	D3	CA	C3	C2		3	3
4	4	18		6331		C7	D5	CJ					S3							DJ	CQ	H3					SJ	S7	C8	C6	D9	CK		SJ	S7	S3	H3	DJ	D9	D5	CK	CQ	CJ	C8	C7	C6		4	4
1	2	19	2	5521		CK	CJ	C8	C7	C6			D4							HA	H9						SA	S9	S6	S5	S3			SA	S9	S6	S5	S3	HA	H9	D4	CK	CJ	C8	C7	C6		1	2
2	4	19	1	5521		H6							C9	CA	C3	CT	C4			S4	SQ						DT	D6	D2	DA	D8			SQ	S4	H6	DA	DT	D8	D6	D2	CA	CT	C9	C4	C3		2	4
3	1	19		5521		D9							HJ	HT	D5	H4	C2			DK	DJ	S8	C5	D3			HQ	H3						S8	HQ	HJ	HT	H4	H3	DK	DJ	D9	D5	D3	C5	C2		3	1
4	3	19		5521		CQ	H7						HK	S2	DQ	H8	D7			SJ							ST	S7	H5	SK	H2			SK	SJ	ST	S7	S2	HK	H8	H7	H5	H2	DQ	D7	CQ		4	3
1	4	20		4441		HT							CQ	CJ	C8	C6				SA	SK	ST	S3				DK	DJ	D9	D5				SA	SK	ST	S3	HT	DK	DJ	D9	D5	CQ	CJ	C8	C6		1	4
2	3	20	1	4441		S9	S8	S5	S6				HJ	H3	HQ	H2				D3							C3	CK	C9	C4				S9	S8	S6	S5	HQ	HJ	H3	H2	D3	CK	C9	C4	C3		2	3
3	2	20	1	4441		DQ	H8	C7	D4				HK	H7	S4	S2				S7							SQ	D7	H5	D2				SQ	S7	S4	S2	HK	H8	H7	H5	DQ	D7	D4	D2	C7		3	2
4	1	20		4441		SJ	D8	CA	H4				CT	HA	C5	H9				DA	H6	DT	C2				D6							SJ	HA	H9	H6	H4	DA	DT	D8	D6	CA	CT	C5	C2		4	1
条件	block	trail	测试条件	牌型		1-1	1-2	1-3	1-4	1-5	1-6		2-1	2-2	2-3	2-4	2-5	2-6		3-1	3-2	3-3	3-4	3-5	3-6		4-1	4-2	4-3	4-4	4-5	4-6
1	1	1	1	4432		SA	ST	S4					HQ	H3						DA	DQ	DJ	D6				C6	C4	C3	C2				SA	ST	S4	HQ	H3	DA	DQ	DJ	D6	C6	C4	C3	C2
2	2	1	2	4432		D7	D9						S6	SQ	S8	S3				C8	C5	C9	CK				HA	H5	HK					SQ	S8	S6	S3	HA	HK	H5	D9	D7	CK	C9	C8	C5
3	3	1	4	4432		SK	HJ	C8	H5				DT	H6	S5	D3				SJ	C6	D5					SQ	H2						SK	SQ	SJ	S5	HJ	H6	H5	H2	DT	D5	D3	C8	C6
4	4	1	1	4432		S5	H4	S9	D2				CT	H2						DT	D4	CA	S7				S2	H9	H6					S9	S7	S5	S2	H9	H6	H4	H2	DT	D4	D2	CA	CT
1	2	2	1	5332		D6	D4	D2					SA	ST	S5	S3	S2			CA	C9	C4					HA	H9						SA	ST	S5	S3	S2	HA	H9	D6	D4	D2	CA	C9	C4
2	3	2	2	5332		CJ	CA	C8					D8	D7						H7	HK	H3	HQ	H8			S8	SJ	S4					SJ	S8	S4	HK	HQ	H8	H7	H3	D8	D7	CA	CJ	C8
3	4	2	1	5332		SK	CT	D5					S7	C2						DQ	H6	H2					DA	DK	S9	D7	H5			SK	S9	S7	H6	H5	H2	DA	DK	DQ	D7	D5	CT	C2
4	1	2	3			HJ	C5						H4	DJ	D9					HT	C3	S6					DK	C6	SQ	D3	C7			SQ	S6	HJ	HT	H4	DJ	D9	D3	DK	C7	C6	C5	C3
1	3	3	1	5431		CK	CQ	CJ	C8	C4			DQ	DT	D8	D7				HQ	H5	H4					S5							S5	HQ	H5	H4	DQ	DT	D8	D7	CK	CQ	CJ	C8	C4
2	4	3	1	5431		HK	HJ	H8	H9	HA			C3	C5	C6					SA	S2	SJ	S3				D3							SA	SJ	S3	S2	HA	HK	HJ	H9	H8	D3	C6	C5	C3
3	1	3	1	5431		H6	H3	D2					DA	C9	S8	S6				DK	HT	H7	D6	D4			ST							ST	S8	S6	HT	H7	H6	H3	DA	DK	D6	D4	D2	C9
4	2	3	2	5431		S4	C2	SK					C7	SQ	DJ	S7	CT			H2	S9	D5	CQ				D9							SK	SQ	S9	S7	S4	H2	DJ	D9	D5	CQ	CT	C7	C2
1	4	4	3			H7	H6	H4					CA	CJ	C8					SQ	S9	S7	S3	S2			D4	D2						SQ	S9	S7	S3	S2	CA	H7	H6	H4	D4	D2	CJ	C8
2	1	4	1	5422		S8	ST						HT	HQ						D8	DJ	D3	DA	D7			C9	CT	CA	C2				ST	S8	HQ	HT	DA	DJ	D8	D7	D3	CA	CT	C9	C2
3	2	4	1	5422		C7	S4						SA	CK	C5	C4				DQ	SJ	H9	H8	C3			DT	S5						SA	SJ	S5	S4	H9	H8	DQ	DT	CK	C7	C5	C4	C3
4	3	4	1	5422		D9	H2						HJ	DK	H5	D6				D5	C6	CQ	SK	H3			HK	S6						SK	S6	HK	HJ	H5	H3	H2	DK	D9	D6	D5	CQ	C6
1	2	5	1	4333		SJ	ST	S9	S7				HK	HQ	HT					D9	D4	D2					C9	C6	C3					SJ	ST	S9	S7	HK	HQ	HT	D9	D4	D2	C9	C6	C3
2	3	5	1	4333		D6	D5	D7					S4	SA	S8					CQ	C2	CT					H7	H8	HJ	H4				SA	S8	S4	HJ	H8	H7	H4	D7	D6	D5	CQ	CT	C2
3	4	5	2	4333		DQ	D8	S5					DA	DT	C8	H3				CJ	S3	S2					CK	H9	H2					S5	S3	S2	H9	H3	H2	DA	DQ	DT	D8	CK	CJ	C8
4	1	5	1	4333		DK	S6	H5					C5	C4	H6	SK				C7	SQ	HA					DJ	D3	CK					SK	SQ	S6	HA	H6	H5	DK	DJ	D3	CK	C7	C5	C4
1	3	6	1	6322		DA	D2						SK	SQ	S9	S7	S6	S3		C4	C3						HA	H9	H8					SK	SQ	S9	S7	S6	S3	HA	H9	H8	DA	D2	C4	C3
2	4	6	1	6322		CJ	CK	C8					D7	D8	DJ	D5	DK	D9		H4	H7						S4	S2						S4	S2	H7	H4	DK	DJ	D9	D8	D7	D5	CK	CJ	C8
3	1	6	2	6322		C9	H6						CA	DQ	HJ	ST	S8	C6		D3	C2						CQ	CT	D6					ST	S8	HJ	H6	DQ	D6	D3	CA	CQ	CT	C9	C6	C2
4	2	6	1	6322		SJ	S5	HT					HQ	H2	H3	DT	C7	HJ		C5	SA						H5	D4						SA	SJ	S5	HQ	HJ	HT	H5	H3	H2	DT	D4	C7	C5
1	4	7	1	6421		CK	CJ	CT	C9				D7	D5						HA	HK	H9	H6	H4	H3		S2							S2	HA	HK	H9	H6	H4	H3	D7	D5	CK	CJ	CT	C9
2	1	7	3			H2	HJ						C4	C8						S4	SK	S6	SJ	S5	S3		D9	DK	D8					SK	SJ	S6	S5	S4	S3	H2	DK	HJ	D9	D8	C8	C4
3	2	7	1	6421		CA	S7						H8	H7	D6	C2				H5							SA	CQ	HT	C7	C6	C5		SA	S7	HT	H8	H7	H5	D6	CA	CQ	C7	C6	C5	C2
4	3	7	2	6421		D3	S8	ST	HQ	DA	D2		DQ	D4	S9	HJ				DT							SK	C3						SK	ST	S9	S8	HQ	HJ	DA	DQ	DT	D4	D3	D2	C3
1	1	8	1	6331		HQ	H3	H2					CK	CJ	CT					S8							DT	D7	D6	D5	D4	D3		S8	HQ	H3	H2	DT	D7	D6	D5	D4	D3	CK	CJ	CT
2	2	8	1	6331		S5	ST	S4					HT							D9	DJ	DK					C5	C2	CA	CQ	C6	C7		ST	S5	S4	HT	DK	DJ	D2	CA	CQ	C7	C6	C5	C2
3	3	8	2	6331		SK	D8	H4					DQ	SJ	D9	S7	S6	S2		H9							SA	C9	H6					SA	SK	SJ	S7	S6	S2	H9	H6	H4	DQ	D9	D8	C9
4	4	8	1	6331		S9	HK	H8					C3							DQ	H5	H7	C8	C4	S3		SQ	HJ	HA					SQ	S9	S3	HA	HK	HJ	H8	H7	H5	DQ	C8	C4	C3
1	3	9	4	5332		DA	D8	D4					S6	S4						CT	C9	C8	C6	C4			HA	HT	H3					S6	S4	HA	HT	H3	DA	D8	D4	CT	C9	C8	C6	C4
2	4	9	3			D4	DT	D9	D2				SQ	SK						CT	CK						H8	H6	H9	HT	H2			SQ	HT	H9	H8	H6	H2	SK	DT	D9	D4	D2	CK	CT
3	1	9	1	5521		HA	DJ	C9	S7	S3			C7							SJ	C2						CA	CJ	S9	S8	H3			SJ	S9	S8	S7	S3	HA	H3	DJ	CA	CJ	C9	C7	C2
4	2	9	1	5521		H5							DA	D7	CQ	S5	C4			S6	C5						D6	C8	C3	D5	D8			S6	S5	H5	DA	D8	D7	D6	D5	CQ	C8	C5	C4	C3
1	4	10	2	4441		DA	DJ	D4	D2				S3							CQ	C6	C4	C3				HQ	HT	H8	H3				S3	HK	HT	H8	H3	DA	DJ	D4	D2	CQ	C6	C4	C3
2	1	10		4441		C8	CK	C7	C5				D3							H2	H4	HK	H9				S6	SK	SA	S4				SA	SK	S6	S4	HK	H9	H4	H2	D3	CK	C8	C7	C5
3	2	10		4441		DK	SJ	D7	S2				D9							CJ	ST	H7	H6				HJ	S7	D6	H5				SJ	ST	S7	S2	HJ	H7	H6	H5	DK	D9	D7	D6	CJ
4	3	10	1	4441		C9	DA	C2	S8				DT							D8	HA	S9	S5				SQ	D5	CA	CT				SQ	S9	S8	S5	HA	DA	DT	D8	D5	CA	CT	C9	C2
1	1	11	4	5422		CQ	C8						DQ	DJ	D9	D7	D4			H4	H2						SA	SQ	S6	S3				SA	SQ	S6	S3	H4	H2	DQ	DJ	D9	D7	D4	CQ	C8
2	2	11		4432		H6	HQ						C5	CQ	C9	C2				S3	S5	SJ	SK				DJ	D2	DQ					SK	SJ	S5	S3	HQ	H6	DQ	DJ	D2	CQ	C9	C5	C2
3	3	11	1	4432		SA	DK	C8					SQ	HT	D7	D5				HA	S6	H4	D3				H9	C3						SA	SQ	S6	HA	HT	H9	H4	DK	D7	D5	D3	C8	C3
4	4	11	3			H7	C6						H3	S7	DT	S8				C4	H2	HA					ST	H5	DA	S9				ST	S9	S8	S7	H7	H5	H3	H2	DA	DT	HA	C6	C4
1	2	12	4	5431		HA	H7	H5	H4				CA	CK	CT	C6	C3			SJ	S9	S5					D7							SJ	S9	S5	HA	H7	H5	H4	D7	CA	CK	CT	C6	C3
2	3	12	3			SK	S4	S7	ST				H9	HK	H5					D6	D4	D9					C5	CQ	CA					CA	SK	ST	S7	S4	HK	H9	H5	D9	D6	D4	CQ	C5
3	4	12	4	4333		ST	S8	C4					DK	HT	H6	C2				D9	D8	C7					HK	S7	S4					ST	S8	S7	S4	HK	HT	H6	DK	D9	D8	C7	C4	C2
4	1	12	1	5332		H4	DJ	D5					D3	SJ	CA	S8	S9			C6	D7						HQ	DA	C3					SJ	S9	S8	HQ	H4	DA	DJ	D7	D5	D3	CA	C6	C3
1	4	13		5431		SK	ST	S7	S5	S3			HK	H5	H2					DQ	DT	D9	D4				C9							SK	ST	S7	S5	S3	HK	H5	H2	DQ	DT	D9	D4	C9
2	1	13		5431		D2	D6	D7					SA							C8	CK	CT	C3	C4			HQ	H6	H3	HJ				SA	HQ	HJ	H6	H3	D7	D6	D2	CK	CT	C8	C4	C3
3	2	13		5431		DA	SJ	S8					DK	DJ	S9	D3	S2			D5							CA	H9	C6	C5				SJ	S9	S8	S2	H9	DA	DK	DJ	D5	D3	CA	C6	C5
4	3	13		5431		H4	CJ	H8	H7	SQ			C7	S4	D8	S6				HA	C2	HT					CQ							SQ	S6	S4	HA	HT	H8	H7	H4	D8	CQ	CJ	C7	C2
1	1	14	2	5422		D5	D3						SA	SQ	ST	S5	S2			CK	CT	C4	C3				HA	H4						SA	SQ	ST	S5	S2	HA	H4	D5	D3	CK	CT	C4	C3
2	2	14		5422		C9	C5						D8	DT	DQ	DJ	D9			H2	HQ	H3	H5				S3	SQ						SQ	S3	HQ	H5	H3	H2	DQ	DJ	DT	D9	D8	C9	C5
3	3	14		5422		HJ	HT	C8	H7	C6			SJ	D6						H9	S8	S6	S4				HK	D7						SJ	S8	S6	S4	HK	HJ	HT	H9	H7	D7	D6	C8	C6
4	4	14		5422		S9	CQ						DA	C7						S7	H6	C2	CA				H8	DK	D4	D2	CJ			S9	S7	H8	H6	DA	DK	D4	D2	CA	CQ	CJ	C7	C2
1	2	15	3			CA	CQ	CJ	C5				DQ	DJ	D6	D4				H3	H2						SQ	S8	S2					SQ	S8	S2	DJ	H3	H2	DQ	D6	D4	CA	CQ	CJ	C5
2	3	15	4	6322		C6	CJ						DJ	D5	DQ					H7	H5	HJ	H9	HK	H3		S7	S5						S7	S5	HK	HJ	H9	H7	H5	H3	DQ	DJ	D5	CJ	C6
3	4	15		4333		HA	H9	C2					D9	C8	C7	S5				DA	DJ	H7					HT	S6	S4					S6	S5	S4	HA	HT	H9	H7	DA	DJ	D9	C8	C7	C2
4	1	15	4	6331		CT							D4	D2	S6					H3	CK	S4					D3	DK	D6	C5	DA	S7		S7	S6	S4	H3	DA	DK	D6	D4	D3	D2	CK	CT	C5
1	3	16		6322		HA	HQ	HT	H4	H3	H2		C3	C2						S8	S7						DQ	D6	D4					S8	S7	HA	HQ	HT	H4	H3	H2	DQ	D6	D4	C3	C2
2	4	16	4	6421		ST	S3	S4	SA				H4	H6						D5							C5	CK	CJ	C8	C3	CA		SA	ST	S4	S3	H6	H4	D5	CA	CK	CJ	C8	C5	C3
3	1	16	3			DK	CT						SA	SQ	D2					CQ	HJ	ST	C8	C7	S6		HK	C6						SQ	ST	S6	HK	HJ	DK	D2	SA	CQ	CT	C8	C7	C6
4	2	16	4	5521		HK							DJ	D6	H2	S7	CQ			H7	HJ	D8	S6	D5			DQ	H5						S7	S6	HK	HJ	H7	H5	H2	DQ	DJ	D8	D6	D5	CQ
1	3	17		6421		SA	S8	S7	S3				H5							DQ	DJ	D9	D7	D4	D2		C3	C2						SA	S8	S7	S3	H5	DQ	DJ	D9	D7	D4	D2	C3	C2
2	1	17	1	6421		D8							S9	SK						CQ	C8	CA	C6				HT	HJ	H6	H3	HK	H4		SK	S9	HK	HJ	HT	H6	H4	H3	D8	CA	CQ	C8	C6
3	4	17	4	4441		ST							CK	D7	S5	C2				SA	SJ	HT	D6				DK	C9	D5	C4				SA	SJ	ST	S5	HT	DK	D7	D6	D5	CK	C9	C4	C2
4	2	17	3			S4	H9	S5	DT				D3							C4	S2	S6	CQ	ST	HA		H8	SQ						SQ	ST	S6	S5	S4	S2	HA	CQ	H9	H8	DT	D3	C4
1	1	18		6331		DQ	D6	D2					S4							CT	C9	C5					HA	HQ	H9	H8	H7	H5		S4	HA	HQ	H9	H8	H7	H5	DQ	D6	D2	CT	C9	C5
2	2	18		6331		C4							D7	D4	DK	DT	DA	D8		H2	H6	HK					S2	SQ	ST					SQ	ST	S2	HK	H6	H2	DA	DK	DT	D8	D7	D4	C4
3	3	18	3			HA	S5	H4					HJ	S9	S8					CA	SK	HT	S6	D3	C2		C3							HA	SK	S9	S8	S6	S5	HJ	HT	H4	D3	CA	C3	C2
4	4	18		6331		C7	D5	CJ					S3							DJ	CQ	H3					SJ	S7	C8	C6	D9	CK		SJ	S7	S3	H3	DJ	D9	D5	CK	CQ	CJ	C8	C7	C6
1	2	19	2	5521		CA	CJ	C8	C7	C6			D4							HA	H9						SA	S9	S6	S5	S3			SA	S9	S6	S5	S3	HA	H9	D4	CA	CJ	C8	C7	C6
2	4	19	1	5521		H6							C9	CA	C3	CT	C4			S4	SQ						DT	D6	D2	DA	D8			SQ	S4	H6	DA	DT	D8	D6	D2	CA	CT	C9	C4	C3
3	1	19		5521		D9							HJ	HT	D5	H4	C2			DK	DJ	S8	C5	D3			HQ	H3						S8	HQ	HJ	HT	H4	H3	DK	DJ	D9	D5	D3	C5	C2
4	3	19		5521		CQ	H7						HK	S2	DQ	H8	D7			SJ							ST	S7	H5	SK	H2			SK	SJ	ST	S7	S2	HK	H8	H7	H5	H2	DQ	D7	CQ
1	4	20		4441		HT							CQ	CJ	C8	C6				SA	SK	ST	S3				DK	DJ	D9	D5				SA	SK	ST	S3	HT	DK	DJ	D9	D5	CQ	CJ	C8	C6
2	3	20	1	4441		S9	S8	S5	S6				HJ	H3	HQ	H2				D3							C3	CK	C9	C4				S9	S8	S6	S5	HQ	HJ	H3	H2	D3	CK	C9	C4	C3
3	2	20	1	4441		DQ	H8	C7	D4				HK	H7	S4	S2				S7							SQ	D7	H5	D2				SQ	S7	S4	S2	HK	H8	H7	H5	DQ	D7	D4	D2	C7
4	1	20		4441		SJ	D8	CA	H4				CT	HA	C5	H9				DA	H6	DT	C2				D6							SJ	HA	H9	H6	H4	DA	DT	D8	D6	CA	CT	C5	C2
[truncated: 34 more columns]

## Sheet: Sheet2
条件	测试条件
1	1
4	3
3	1
2	1
4	1
3	2
2	3
1	1
3	1
1	4
4	1
1	2
4	4
3	3
2	1
2	2
1	1
4	2
3	1
1	1
4	1
3	1
2	1
4	1
1	4
1	3
4	4
4	3
1	2
3	1
3	4
2	2
1	1
4	1
2	1
1	1
4	2
3	2
1	4
4	1
3	1
2	3
2	4
3	3
2	1
4	1
3	1
2	1
1	3
3	2
2	1
1	1
4	1
2	3
1	2
4	3
3	4
2	4
3	4
2	1

## Sheet: Sheet3
条件	block	trail	测试条件	条件/	1/0	副数	牌型	牌点	点数牌	T数	点数牌数	重要牌数
1	1	1	1	色+顺+	1	1	4432	13	AAQQJ	1	5	6
4	4	1	1	色-顺-	1	1	4432	4	A	2	1	3
1	2	2	1	色+顺+	1	2	5332	12	AAA	1	3	4
3	4	2	1	色-顺+	1	2	5332	12	AKKQ	1	4	5
1	3	3	1	色+顺+	1	3	5431	10	KQQQJ	1	5	6
2	4	3	1	色+顺-	1	3	5431	13	AAKJJ	0	5	5
3	1	3	1	色-顺+	1	3	5431	7	AK	2	2	4
2	1	4	1	色+顺-	1	4	5422	11	AAQJ	3	4	7
3	2	4	1	色-顺+	1	4	5422	10	AKQJ	1	4	5
4	3	4	1	色-顺-	1	4	5422	12	KKKQJ	0	5	5
1	2	5	1	色+顺+	1	5	4333	6	KQJ	2	3	5
2	3	5	1	色+顺-	1	5	4333	7	AQJ	1	3	4
4	1	5	1	色-顺-	1	5	4333	16	AKKKQJ	0	6	6
1	3	6	1	色+顺+	1	6	6322	13	AAKQ	0	4	4
2	4	6	1	色+顺-	1	6	6322	8	KKJJ	0	4	4
4	2	6	1	色-顺-	1	6	6322	8	AQJJ	2	4	6
1	4	7	1	色+顺+	1	7	6421	11	AKKJ	1	4	5
3	2	7	1	色-顺+	1	7	6421	10	AAQ	1	3	4
1	1	8	1	色+顺+	1	8	6331	6	KQJ	2	3	5
2	2	8	1	色+顺-	1	8	6331	10	AKQJ	2	4	6
4	4	8	1	色-顺-	1	8	6331	12	AKQQJ	0	5	5
3	1	9	1	色-顺+	1	9	5521	11	AAJJJ	0	5	5
4	2	9	1	色-顺-	1	9	5521	6	AQ	0	2	2
4	3	10	1	色-顺-	1	T	4441	14	AAAQ	2	4	6
3	3	11	1	色-顺+	0	1	4432	13	AAKQ	1	4	5
4	1	12	1	色-顺-	0	2	5332	12	AAQJJ	0	5	5
2	1	17	1	色+顺-	0	7	6421	13	AKKQJ	1	5	6
2	4	19	1	色+顺-	0	9	5521	10	AAQ	2	3	5
2	3	20	1	色+顺-	0	T	4441	6	KQJ	0	3	3
3	2	20	1	色-顺+	0	T	4441	7	KQQ	0	3	3

## Sheet: 位置表Y
条件	条件/	正确1/不显0	副数	牌型	S	H	D	C	列位1	列位2	列位3	列位4	1-1	1-2	1-3	1-4	1-5	1-6	2-1	2-2	2-3	2-4	2-5	2-6	3-1	3-2	3-3	3-4	3-5	3-6	4-1	4-2	4-3	4-4	4-5	4-6
1	色+顺+	1	1	4432	3	2	4	4	S	H	D	C
2	色+顺-	1	1	4432	4	3	2	4	D	S	C	H
3	色-顺+	1	1	4432	2	4	4	3	C	D	H	S
4	色-顺-	1	1	4432	4	4	3	2	H	C	S	D
1	色+顺+	1	2	5332	5	2	3	3	D	S	C	H
2	色+顺-	1	2	5332	3	5	2	3	C	D	H	S
3	色-顺+	1	2	5332	3	3	5	2	H	C	S	D
4	色-顺-	1	2	5332	2	3	3	5	S	H	D	C
1	色+顺+	1	3	5431	1	3	4	5	C	D	H	S
2	色+顺-	1	3	5431	4	5	1	3	H	C	S	D
3	色-顺+	1	3	5431	3	4	5	1	S	H	D	C
4	色-顺-	1	3	5431	5	1	3	4	D	S	C	H
1	色+顺+	1	4	5422	5	4	2	2	H	C	S	D
2	色+顺-	1	4	5422	2	2	5	4	S	H	D	C
3	色-顺+	1	4	5422	4	2	2	5	D	S	C	H
4	色-顺-	1	4	5422	2	5	4	2	C	D	H	S
1	色+顺+	1	5	4333	4	3	3	3	S	H	D	C
2	色+顺-	1	5	4333	3	4	3	3	D	S	C	H
3	色-顺+	1	5	4333	3	3	4	3	C	D	H	S
4	色-顺-	1	5	4333	3	3	3	4	H	C	S	D
1	色+顺+	1	6	6322	6	3	2	2	D	S	C	H
2	色+顺-	1	6	6322	2	2	6	3	C	D	H	S
3	色-顺+	1	6	6322	2	2	3	6	H	C	S	D
4	色-顺-	1	6	6322	3	6	2	2	S	H	D	C
1	色+顺+	1	7	6421	1	6	2	4	C	D	H	S
2	色+顺-	1	7	6421	6	1	4	2	H	C	S	D
3	色-顺+	1	7	6421	2	4	1	6	S	H	D	C
4	色-顺-	1	7	6421	4	2	6	1	D	S	C	H
1	色+顺+	1	8	6331	1	3	6	3	H	C	S	D
2	色+顺-	1	8	6331	3	1	3	6	S	H	D	C
3	色-顺+	1	8	6331	6	3	3	1	D	S	C	H
4	色-顺-	1	8	6331	3	6	1	3	C	D	H	S
1	色+顺+	1	9	5521	5	5	2	1	S	H	D	C
2	色+顺-	1	9	5521	1	5	5	2	D	S	C	H
3	色-顺+	1	9	5521	5	2	1	5	C	D	H	S
4	色-顺-	1	9	5521	2	1	5	5	H	C	S	D
1	色+顺+	1	T	4441	1	4	4	4	D	S	C	H
2	色+顺-	1	T	4441	4	4	1	4	C	D	H	S
3	色-顺+	1	T	4441	4	4	4	1	H	C	S	D
4	色-顺-	1	T	4441	4	1	4	4	S	H	D	C
1	色+顺+	0	1	4432					C	D	H	S
2	色+顺-	0	1	4432					H	C	S	D
3	色-顺+	0	1	4432					S	H	D	C
4	色-顺-	0	1	4432					D	S	C	H
1	色+顺+	0	2	5332					H	C	S	D
2	色+顺-	0	2	5332					S	H	D	C
3	色-顺+	0	2	5332					D	S	C	H
4	色-顺-	0	2	5332					C	D	H	S
1	色+顺+	0	3	5431					S	H	D	C
2	色+顺-	0	3	5431					D	S	C	H
3	色-顺+	0	3	5431					C	D	H	S
4	色-顺-	0	3	5431					H	C	S	D
1	色+顺+	0	4	5422					D	S	C	H
2	色+顺-	0	4	5422					C	D	H	S
3	色-顺+	0	4	5422					H	C	S	D
4	色-顺-	0	4	5422					S	H	D	C
1	色+顺+	0	5	4333					C	D	H	S
2	色+顺-	0	5	4333					H	C	S	D
3	色-顺+	0	5	4333					S	H	D	C
4	色-顺-	0	5	4333					D	S	C	H
1	色+顺+	0	6	6322					H	C	S	D
2	色+顺-	0	6	6322					S	H	D	C
3	色-顺+	0	6	6322					D	S	C	H
4	色-顺-	0	6	6322					C	D	H	S
1	色+顺+	0	7	6421					S	H	D	C
2	色+顺-	0	7	6421					D	S	C	H
3	色-顺+	0	7	6421					C	D	H	S
4	色-顺-	0	7	6421					H	C	S	D
1	色+顺+	0	8	6331					D	S	C	H
2	色+顺-	0	8	6331					C	D	H	S
3	色-顺+	0	8	6331					H	C	S	D
4	色-顺-	0	8	6331					S	H	D	C
1	色+顺+	0	9	5521					C	D	H	S
2	色+顺-	0	9	5521					H	C	S	D
3	色-顺+	0	9	5521					S	H	D	C
4	色-顺-	0	9	5521					D	S	C	H
1	色+顺+	0	T	4441					H	C	S	D
2	色+顺-	0	T	4441					S	H	D	C
3	色-顺+	0	T	4441					D	S	C	H
4	色-顺-	0	T	4441					C	D	H	S
