# Supplementary material for: Cognitive Mechanisms Underlying Memory Advantages in Bridge Experts: Based on Suit Categorization and Honor Card Rules
Source: Behav Sci (Basel). 2025 Jan 24;15(2):125. doi: 10.3390/bs15020125 (PMC11852315; doi:10.3390/bs15020125)
Supplement: Supplementary file 1 [file behavsci-15-00125-s001.zip › Experiment 2_recognition_run1.xlsx]

## Sheet: Table of contents
		条件3牌点			条件1重要		条件3重要		/	1S	1H	1D	1C		/	3S	3H	3D	3C							条件1牌点
		200			100		100		1	64	65	65	66		3	66	65	65	64							200
		B2牌点																								B1牌点
		198			99																					202
		条件3T数			条件1点牌数		条件3点牌数																			条件1T数
		20			80		80			34	26	36	34			34	33	35	28							20
		B2T数																								B1T数
		20			79																					20
CONDITION	正确1/不显0	副数	suit pattern	HCP	HCP card	T-quantity	HCP card-quantity	Honor card-quantity	牌													S	H	D	C	BLOCK	测试条件
1		1	4432	9	AKJJ	2	4	6	SK	SJ	ST	S4	H5	H2	DA	DT	D2	CJ	C7	C4	C2	4	2	3	4	1
1		1	4432	13	AKKQJ	0	5	5	SQ	S8	S5	S3	HA	HJ	H8	H3	DK	D8	CK	C9	C8	4	4	2	3	2
3		1	4432	8	AQQ	2	3	5	SA	S9	S6	HQ	HT	H7	H6	DQ	D9	D7	D6	CT	C5	3	4	4	2	1
3		1	4432	10	AKQJ	0	4	4	S7	S2	HK	H9	H4	DJ	D5	D4	D3	CA	CQ	C6	C3	2	3	4	4	2
1		2	5332	9	KKQJ	0	4	4	SK	S9	S2	HK	HJ	H5	H3	H2	D8	D3	CQ	C4	C3	3	5	2	3	1
1		2	5332	10	AKQJ	2	4	6	SQ	ST	S5	H9	H8	H7	DA	DK	DT	D7	D6	CJ	C6	3	3	5	2	2
3		2	5332	13	AAKQ	1	4	5	S6	S4	HA	H6	H4	DQ	D9	D5	CA	CK	CT	C9	C7	2	3	3	5	1
3		2	5332	8	AQJJ	1	4	5	SA	SJ	S8	S7	S3	HQ	HT	DJ	D4	D2	C8	C5	C2	5	2	3	3	2
1		3	5431	6	KQJ	0	3	3	SJ	S9	S5	H8	H7	H6	H4	D5	CK	CQ	C9	C8	C3	3	4	1	5	1
1		3	5431	12	AAQJJ	1	5	6	S4	HA	HJ	H3	DA	DQ	D4	D3	D2	CJ	CT	C7	C5	1	3	5	4	2
3		3	5431	14	AAKK	1	4	5	SA	SK	S8	S7	S6	H2	DK	DT	D9	D6	CA	C6	C4	5	1	4	3	1
3		3	5431	8	KQQJ	2	4	6	SQ	ST	S3	S2	HK	HQ	HT	H9	H5	DJ	D8	D7	C2	4	5	3	1	2
1		4	5422	10	AKQJ	0	4	4	SQ	S2	H5	H2	DJ	D8	D7	D2	CA	CK	C9	C8	C5	2	2	4	5	1
1		4	5422	8	AQJJ	2	4	6	SA	SJ	ST	S5	S4	HJ	H9	DT	D9	CQ	C6	C4	C3	5	2	2	4	2
3		4	5422	10	KKKJ	1	4	5	SK	S8	S7	S3	HK	H8	H7	H6	H4	DK	D6	CJ	CT	4	5	2	2	1
3		4	5422	12	AAQQ	1	4	5	S9	S6	HA	HQ	HT	H3	DA	DQ	D5	D4	D3	C7	C2	2	4	5	2	2
1		5	4333	11	AKQQ	1	4	5	SK	ST	S8	S5	HA	H8	H7	DQ	D9	D7	CQ	C9	C4	4	3	3	3	1
1		5	4333	10	KKKJ	0	4	4	S7	S6	S2	HK	HJ	H5	H3	DK	D8	D2	CK	C3	C2	3	4	3	3	2
3		5	4333	11	AAQJ	2	4	6	SJ	S4	S3	HQ	HT	H9	DA	DT	D6	D5	CA	C8	C7	3	3	4	3	1
3		5	4333	8	AQJJ	1	4	5	SA	SQ	S9	H6	H4	H2	DJ	D4	D3	CJ	CT	C6	C5	3	3	3	4	2
1		6	6322	8	KKJJ	1	4	5	S9	S8	HK	HJ	HT	H9	H5	H3	DK	DJ	C9	C8	C3	2	6	2	3	1
1		6	6322	7	AK	1	2	3	SA	SK	S7	S6	S3	S2	H8	H7	H6	DT	D6	C4	C2	6	3	2	2	2
3		6	6322	14	AAQQQ	1	5	6	SQ	ST	S5	HA	H2	DA	DQ	D9	D8	D7	D5	CQ	C7	3	2	6	2	2
3		6	6322	11	AKQJJ	1	5	6	SJ	S4	HQ	H4	D4	D3	D2	CA	CK	CJ	CT	C6	C5	2	2	3	6	1
1		7	6421	10	KKQJJ	1	5	6	SK	SQ	S8	S7	S5	S4	HJ	H8	DK	DJ	DT	D6	C5	6	2	4	1	1
1		7	6421	5	AJ	2	2	4	SJ	ST	S9	S2	H2	D9	D8	CA	CT	C9	C8	C4	C2	4	1	2	6	2
3		7	6421	11	AKQQ	1	4	5	S6	S3	HA	HQ	HT	H9	H5	H3	D7	CK	CQ	C7	C6	2	6	1	4	1
3		7	6421	14	AAKQJ	0	5	5	SA	HK	H7	H6	H4	DA	DQ	D5	D4	D3	D2	CJ	C3	1	4	6	2	2
1		8	6331	12	AAKJ	1	4	5	S9	S6	S2	HA	HJ	H8	H6	H5	H2	DK	CA	CT	C2	3	6	1	3	1
1		8	6331	10	AQQQ	1	4	5	SQ	S5	S4	HT	H7	H3	DA	DQ	D6	D5	D4	D3	CQ	3	3	6	1	2
3		8	6331	10	KKQJJ	1	5	6	S3	HK	HQ	H9	DJ	DT	D8	CK	CJ	C7	C6	C5	C3	1	3	3	6	1
3		8	6331	8	AKJ	1	3	4	SA	SK	SJ	ST	S8	S7	H4	D9	D7	D2	C9	C8	C4	6	1	3	3	2
1		9	5521	11	AKQQ	1	4	5	S5	S3	HQ	HT	H7	H6	H3	DA	DK	D8	D6	D2	CQ	2	5	5	1	1
1		9	5521	14	AKKQJJ	1	6	7	SA	HK	H9	DQ	DJ	DT	D9	D7	CK	CJ	C7	C4	C2	1	2	5	5	2
3		9	5521	7	AK	1	2	3	SK	S9	S7	S6	S2	H4	D5	D4	CA	CT	C9	C8	C5	5	1	2	5	1
3		9	5521	8	AQJJ	1	4	5	SQ	SJ	ST	S8	S4	HA	HJ	H8	H5	H2	D3	C6	C3	5	5	1	2	2
1		T	4441	13	AAKQ	2	4	6	S3	HA	HQ	H6	H2	DA	DT	D6	D5	CK	CT	C8	C7	1	4	4	4	1
1		T	4441	12	AAKJ	1	4	5	SA	SK	ST	S4	H4	DJ	D4	D3	D2	CA	C6	C5	C2	4	1	4	4	2
3		T	4441	8	KQQJ	0	4	4	SQ	SJ	S6	S2	HK	H9	H8	H7	D8	CQ	C9	C4	C3	4	4	1	4	1
3		T	4441	7	KQJJ	1	4	5	S9	S8	S7	S5	HJ	HT	H5	H3	DK	DQ	D9	D7	CJ	4	4	4	1	2

## Sheet: Position table
condition	BLOCK	副数	suitpattern	S	H	D	C	列位1	列位2	列位3	列位4		1-1	1-2	1-3	1-4	1-5	1-6		2-1	2-2	2-3	2-4	2-5	2-6		3-1	3-2	3-3	3-4	3-5	3-6		4-1	4-2	4-3	4-4	4-5	4-6
1	1	1	4432	4	2	3	4	S	H	D	C		SK	SJ	ST	S4				H5	H2						DA	DT	D2					CJ	C7	C4	C2				SK	SJ	ST	S4	H5	H2	DA	DT	D2
1	2	1	4432	4	4	2	3	D	S	C	H		DK	D8						SQ	S8	S5	S3				CK	C9	C8					HA	HJ	H8	H3				SQ	S8	S5	S3	HA	HJ	H8	H3	DK
3	1	1	4432	3	4	4	2	C	D	H	S		HT	D7						SA	DQ	S9	D6				HQ	CT	D9	H6				H7	S6	C5					SA	S9	S6	HQ	HT	H7	H6	DQ	D9
3	2	1	4432	2	3	4	4	H	C	S	D		H9	H4	S2					CA	HK	D5	C3				CQ	S7						DJ	C6	D4	D3				S7	S2	HK	H9	H4	DJ	D5	D4	D3
1	1	2	5332	3	5	2	3	C	D	H	S		CQ	C4	C3					D8	D3						HK	HJ	H5	H3	H2			SK	S9	S2					SK	S9	S2	HK	HJ	H5	H3	H2	D8
1	2	2	5332	3	3	5	2	H	C	S	D		H9	H8	H7					CJ	C6						SQ	ST	S5					DA	DK	DT	D7	D6			SQ	ST	S5	H9	H8	H7	DA	DK	DT
3	1	2	5332	2	3	3	5	S	H	D	C		HA	CK						C9	H6	H4					CT	D9	S6					CA	DQ	C7	D5	S4			S6	S4	HA	H6	H4	DQ	D9	D5	CA
3	2	2	5332	5	2	3	3	D	S	C	H		SA	HT	C5					HQ	DJ	S8	D4	D2			SJ	C8	S3					S7	C2						SA	SJ	S8	S7	S3	HQ	HT	DJ	D4
1	1	3	5431	3	4	1	5	D	S	C	H		D5							SJ	S9	S5					CK	CQ	C9	C8	C3			H8	H7	H6	H4				SJ	S9	S5	H8	H7	H6	H4	D5	CK
1	2	3	5431	1	3	5	4	C	D	H	S		CJ	CT	C7	C5				DA	DQ	D4	D3	D2			HA	HJ	H3					S4							S4	HA	HJ	H3	DA	DQ	D4	D3	D2
3	1	3	5431	5	1	4	3	H	C	S	D		S6							SA	DK	H2					CA	SK	D9	S8	C6			DT	S7	D6	C4				SA	SK	S8	S7	S6	H2	DK	DT	D9
3	2	3	5431	4	5	3	1	S	H	D	C		HQ	ST	D8	S3				HK	SQ	HT	D7	S2			DJ	H5	C2					H9							SQ	ST	S3	S2	HK	HQ	HT	H9	H5
1	1	4	5422	2	2	4	5	H	C	S	D		H5	H2						CA	CK	C9	C8	C5			SQ	S2						DJ	D8	D7	D2				SQ	S2	H5	H2	DJ	D8	D7	D2	CA
1	2	4	5422	5	2	2	4	S	H	D	C		SA	SJ	ST	S5	S4			HJ	H9						DT	D9						CQ	C6	C4	C3				SA	SJ	ST	S5	S4	HJ	H9	DT	D9
3	1	4	5422	4	5	2	2	D	S	C	H		SK	H4						DK	CT	S8	H7				H6	S3						HK	CJ	H8	S7	D6			SK	S8	S7	S3	HK	H8	H7	H6	H4
3	2	4	5422	2	4	5	2	C	D	H	S		HT	S9						DA	HQ	S6	D3	C2			HA	DQ	C7	D5				D4	H3						S9	S6	HA	HQ	HT	H3	DA	DQ	D5
1	1	5	4333	4	3	3	3	C	D	H	S		CQ	C9	C4					DQ	D9	D7					HA	H8	H7					SK	ST	S8	S5				SK	ST	S8	S5	HA	H8	H7	DQ	D9
1	2	5	4333	3	4	3	3	H	C	S	D		HK	HJ	H5	H3				CK	C3	C2					S7	S6	S2					DK	D8	D2					S7	S6	S2	HK	HJ	H5	H3	DK	D8
3	1	5	4333	3	3	4	3	S	H	D	C		HQ	C7	S3					DA	SJ	S4					HT	C8	D6	D5				CA	DT	H9					SJ	S4	S3	HQ	HT	H9	DA	DT	D6
3	2	5	4333	3	3	3	4	D	S	C	H		SA	CJ	H6					S9	D4	H2					SQ	DJ	C6	H4				CT	C5	D3					SA	SQ	S9	H6	H4	H2	DJ	D4	D3
1	1	6	6322	2	6	2	3	S	H	D	C		S9	S8						HK	HJ	HT	H9	H5	H3		DK	DJ						C9	C8	C3					S9	S8	HK	HJ	HT	H9	H5	H3	DK
1	2	6	6322	6	3	2	2	D	S	C	H		DT	D6						SA	SK	S7	S6	S3	S2		C4	C2						H8	H7	H6					SA	SK	S7	S6	S3	S2	H8	H7	H6
3	2	6	6322	3	2	6	2	C	D	H	S		HA	CQ						SQ	ST	D9	D8	C7	H2		DQ	D5						DA	D7	S5					SQ	ST	S5	HA	H2	DA	DQ	D9	D8
3	1	6	6322	2	2	3	6	H	C	S	D		CA	D3						CK	HQ	CJ	C5	D4	D2		CT	H4						SJ	C6	S4					SJ	S4	HQ	H4	D4	D3	D2	CA	CK
1	1	7	6421	6	2	4	1	H	C	S	D		HJ	H8						C5							SK	SQ	S8	S7	S5	S4		DK	DJ	DT	D6				SK	SQ	S8	S7	S5	S4	HJ	H8	DK
1	2	7	6421	4	1	2	6	S	H	D	C		SJ	ST	S9	S2				H2							D9	D8						CA	CT	C9	C8	C4	C2		SJ	ST	S9	S2	H2	D9	D8	CA	CT
3	1	7	6421	2	6	1	4	D	S	C	H		HT							CQ	C6						HQ	D7	S6	H3				HA	CK	H9	C7	H5	S3		S6	S3	HA	HQ	HT	H9	H5	H3	D7
3	2	7	6421	1	4	6	2	C	D	H	S		HK	D4						SA	DQ	H7	H6	D5	C3		DA	CJ	H4	D3				D2							SA	HK	H7	H6	H4	DA	DQ	D5	D4
1	1	8	6331	3	6	1	3	D	S	C	H		DK							S9	S6	S2					CA	CT	C2					HA	HJ	H8	H6	H5	H2		S9	S6	S2	HA	HJ	H8	H6	H5	H2
1	2	8	6331	3	3	6	1	C	D	H	S		CQ							DA	DQ	D6	D5	D4	D3		HT	H7	H3					SQ	S5	S4					SQ	S5	S4	HT	H7	H3	DA	DQ	D6
3	1	8	6331	1	3	3	6	H	C	S	D		CJ	DT	C6					CK	DJ	H9	D8	C7	C5		S3							HK	HQ	C3					S3	HK	HQ	H9	DJ	DT	D8	CK	CJ
3	2	8	6331	6	1	3	3	S	H	D	C		SA	SJ	D9	S8	H4	D2		S7							SK	ST	C9					C8	D7	C4					SA	SK	SJ	ST	S8	S7	H4	D9	D7
1	1	9	5521	2	5	5	1	S	H	D	C		S5	S3						HQ	HT	H7	H6	H3			DA	DK	D8	D6	D2			CQ							S5	S3	HQ	HT	H7	H6	H3	DA	DK
1	2	9	5521	1	2	5	5	D	S	C	H		DQ	DJ	DT	D9	D7			SA							CK	CJ	C7	C4	C2			HK	H9						SA	HK	H9	DQ	DJ	DT	D9	D7	CK
3	1	9	5521	5	1	2	5	C	D	H	S		CT	S9	C8	D5	S2			C5	H4						S7							CA	SK	C9	S6	D4			SK	S9	S7	S6	S2	H4	D5	D4	CA
3	2	9	5521	5	5	1	2	H	C	S	D		HA	SQ	C6	S4	H2			SJ	C3						HJ	ST	H8	H5	D3			S8							SQ	SJ	ST	S8	S4	HA	HJ	H8	H5
1	1	T	4441	1	4	4	4	C	D	H	S		CK	CT	C8	C7				DA	DT	D6	D5				HA	HQ	H6	H2				S3							S3	HA	HQ	H6	H2	DA	DT	D6	D5
1	2	T	4441	4	1	4	4	H	C	S	D		H4							CA	C6	C5	C2				SA	SK	ST	S4				DJ	D4	D3	D2				SA	SK	ST	S4	H4	DJ	D4	D3	D2
3	1	T	4441	4	4	1	4	S	H	D	C		SQ	C9	H8	C3				CQ	SJ	D8	C4				H7							HK	H9	S6	S2				SQ	SJ	S6	S2	HK	H9	H8	H7	D8
3	2	T	4441	4	4	4	1	D	S	C	H		DK	CJ	S8	D7				HJ	D9	S5	H3				S9							DQ	HT	S7	H5				S9	S8	S7	S5	HJ	HT	H5	H3	DK
[truncated: 4 more columns]

## Sheet: 数据
条件		副数	牌点	T数	点数牌数	重要牌数	S	H	D	C
1	1	1	13	1	5	6	3	2	4	4
2	2	1	13	0	4	4	4	3	2	4
3	3	1	10	1	6	7	2	4	4	3
4	4	1	4	2	1	3	4	4	3	2
1	2	2	12	1	3	4	5	2	3	3
2	3	2	9	1	5	6	3	5	2	3
3	4	2	12	1	4	5	3	3	5	2
4	1	2	7	1	4	5	2	3	3	5
1	3	3	10	1	5	6	1	3	4	5
2	4	3	13	0	5	5	4	5	1	3
3	1	3	7	2	2	4	3	4	5	1
4	2	3	10	1	4	5	5	1	3	4
1	4	4	7	0	3	3	5	4	2	2
2	1	4	11	3	4	7	2	2	5	4
3	2	4	10	1	4	5	4	2	2	5
4	3	4	12	0	5	5	2	5	4	2
1	2	5	6	2	3	5	4	3	3	3
2	3	5	7	1	3	4	3	4	3	3
3	4	5	11	1	4	5	3	3	4	3
4	1	5	16	0	6	6	3	3	3	4
1	3	6	13	0	4	4	6	3	2	2
2	4	6	8	0	4	4	2	2	6	3
3	1	6	11	2	4	6	2	2	3	6
4	2	6	8	2	4	6	3	6	2	2
1	4	7	11	1	4	5	1	6	2	4
2	1	7	8	0	4	4	6	1	4	2
3	2	7	10	1	3	4	2	4	1	6
4	3	7	11	2	5	7	4	2	6	1
1	1	8	6	2	3	5	1	3	6	3
2	2	8	10	2	4	6	3	1	3	6
3	3	8	12	0	4	4	6	3	3	1
4	4	8	12	0	5	5	3	6	1	3
1	3	9	15	1	6	7	5	5	2	1
2	4	9	8	3	3	6	1	5	5	2
3	1	9	11	0	5	5	5	2	1	5
4	2	9	6	0	2	2	2	1	5	5
1	4	T	7	1	4	5	1	4	4	4
2	1	T	13	0	4	4	4	4	1	4
3	2	T	6	1	4	5	4	4	4	1
4	3	T	14	2	4	6	4	1	4	4
1	1	1	8	1	4	5	2	3	4	4
2	2	1	11	0	6	6	4	2	3	4
3	3	1	13	1	4	5	3	4	4	2
4	4	1	8	2	2	4	4	4	2	3
1	2	2	9	1	4	5	2	5	3	3
2	3	2	12	1	4	5	5	3	3	2
3	4	2	7	2	3	5	3	3	2	5
4	1	2	12	0	5	5	3	2	5	3
1	4	3	8	2	3	5	5	3	4	1
2	1	3	10	1	4	5	1	4	3	5
3	2	3	13	0	5	5	4	1	5	3
4	3	3	9	1	4	5	3	5	1	4
1	1	4	14	2	4	6	5	2	2	4
2	2	4	7	1	4	5	2	4	5	2
3	3	4	5	1	3	4	4	5	2	2
4	4	4	14	0	5	5	2	2	4	5
1	2	5	12	0	6	6	3	3	3	4
2	3	5	8	1	3	4	3	3	4	3
3	4	5	9	1	3	4	3	4	3	3
4	1	5	11	2	4	6	4	3	3	3
1	3	6	8	1	3	4	2	6	3	2
2	4	6	11	1	4	5	6	3	2	2
3	1	6	15	2	6	8	3	2	2	6
4	2	6	6	0	3	3	2	2	6	3
1	3	7	7	0	3	3	4	1	6	2
2	1	7	13	1	5	6	2	6	1	4
3	4	7	12	1	5	6	1	2	4	6
4	2	7	8	2	3	5	6	4	2	1
1	1	8	8	1	3	4	1	6	3	3
2	2	8	12	2	4	6	3	3	6	1
3	3	8	12	1	4	5	6	3	1	3
4	4	8	8	0	5	5	3	1	3	6
1	2	9	12	0	4	4	5	2	1	5
2	4	9	10	2	3	5	2	1	5	5
3	1	9	7	1	4	5	1	5	5	2
4	3	9	11	1	5	6	5	5	2	1
1	4	T	14	2	6	8	4	1	4	4
2	3	T	6	0	3	3	4	4	1	4
3	2	T	7	0	3	3	4	4	4	1
4	1	T	13	2	4	6	1	4	4	4

## Sheet: 数据 (2)
	牌点	T数	点数牌数	重要牌数	S	H	D	C
1	13	1	5	6	3	2	4	4
2	13	0	4	4	4	3	2	4
3	10	1	6	7	2	4	4	3
4	4	2	1	3	4	4	3	2
2	12	1	3	4	5	2	3	3
3	9	1	5	6	3	5	2	3
4	12	1	4	5	3	3	5	2
1	7	1	4	5	2	3	3	5
3	10	1	5	6	1	3	4	5
4	13	0	5	5	4	5	1	3
1	7	2	2	4	3	4	5	1
2	10	1	4	5	5	1	3	4
4	7	0	3	3	5	4	2	2
1	11	3	4	7	2	2	5	4
2	10	1	4	5	4	2	2	5
3	12	0	5	5	2	5	4	2
2	6	2	3	5	4	3	3	3
3	7	1	3	4	3	4	3	3
4	11	1	4	5	3	3	4	3
1	16	0	6	6	3	3	3	4
3	13	0	4	4	6	3	2	2
4	8	0	4	4	2	2	6	3
1	11	2	4	6	2	2	3	6
2	8	2	4	6	3	6	2	2
4	11	1	4	5	1	6	2	4
1	8	0	4	4	6	1	4	2
2	10	1	3	4	2	4	1	6
3	11	2	5	7	4	2	6	1
1	6	2	3	5	1	3	6	3
2	10	2	4	6	3	1	3	6
3	12	0	4	4	6	3	3	1
4	12	0	5	5	3	6	1	3
3	15	1	6	7	5	5	2	1
4	8	3	3	6	1	5	5	2
1	11	0	5	5	5	2	1	5
2	6	0	2	2	2	1	5	5
4	7	1	4	5	1	4	4	4
1	13	0	4	4	4	4	1	4
2	6	1	4	5	4	4	4	1
3	14	2	4	6	4	1	4	4
1	8	1	4	5	2	3	4	4
2	11	0	6	6	4	2	3	4
3	13	1	4	5	3	4	4	2
4	8	2	2	4	4	4	2	3
2	9	1	4	5	2	5	3	3
3	12	1	4	5	5	3	3	2
4	7	2	3	5	3	3	2	5
1	12	0	5	5	3	2	5	3
4	8	2	3	5	5	3	4	1
1	10	1	4	5	1	4	3	5
2	13	0	5	5	4	1	5	3
3	9	1	4	5	3	5	1	4
1	14	2	4	6	5	2	2	4
2	7	1	4	5	2	4	5	2
3	5	1	3	4	4	5	2	2
4	14	0	5	5	2	2	4	5
2	12	0	6	6	3	3	3	4
3	8	1	3	4	3	3	4	3
4	9	1	3	4	3	4	3	3
1	11	2	4	6	4	3	3	3
3	8	1	3	4	2	6	3	2
4	11	1	4	5	6	3	2	2
1	15	2	6	8	3	2	2	6
2	6	0	3	3	2	2	6	3
3	7	0	3	3	4	1	6	2
1	13	1	5	6	2	6	1	4
4	12	1	5	6	1	2	4	6
2	8	2	3	5	6	4	2	1
1	8	1	3	4	1	6	3	3
2	12	2	4	6	3	3	6	1
3	12	1	4	5	6	3	1	3
4	8	0	5	5	3	1	3	6
2	12	0	4	4	5	2	1	5
4	10	2	3	5	2	1	5	5
1	7	1	4	5	1	5	5	2
3	11	1	5	6	5	5	2	1
4	14	2	6	8	4	1	4	4
3	6	0	3	3	4	4	1	4
2	7	0	3	3	4	4	4	1
1	13	2	4	6	1	4	4	4

## Sheet: Sheet1
								block	trail	抽取制作新刺激
	记忆	再认	1	2	3	4		1	1	0
	80	30	3	5	7	5		1	2	1
		10	5	5	5	5		1	3	0
		10	5	5	5	5		1	4	0
		10	5	5	5	5		1	5	1
								1	6	0
								1	7	0
								1	8	1
								1	9	0

## Sheet: Sheet2 (2)
数量	重复	换色	换点	全新	牌点	重复	换色	换点	全新	点数牌	重复	换色	换点	全新	T	重复	换色	换点	全新	重要牌数	重复	换色	换点	全新	不包括的牌型
1	7	2	3	3	1	69				1	28				1	6				1	34				3,5,T
2	8	2	2	3	2	83				2	27				2	9				2	36				1,4
3	7	3	3	2	3	75				3	32				3	6				3	38				6,7,9
4	8	3	2	2	4	75				4	31				4	9				4	40				2,8
总					总	302	0	0	0	总	118	0	0	0	总	30	0	0	0	总	148	0	0	0
条件	block	trail	测试条件	条件/	1/0	副数	牌型	牌点	点数牌	T数	点数牌数	重要牌数	牌
1	1	1		色+顺+	1	1	4432	13	AAQQJ	1	5	6	SA	ST	S4	HQ	H3	DA	DQ	DJ	D6	C6	C4	C3	C2
2	2	1		色+顺-	1	1	4432	13	AKKK	0	4	4	SK	S8	S6	S3	HA	HK	H5	D9	D7	CK	C9	C8	C5
3	3	1	1	色-顺+	1	1	4432	10	KQQJJJ	1	6	7	SQ	SJ	HJ	HT	H8	H7	DK	D8	D5	D3	CQ	CJ	C7
4	4	1		色-顺-	1	1	4432	4	A	2	1	3	S9	S7	S5	S2	H9	H6	H4	H2	DT	D4	D2	CA	CT
1	2	2	1	色+顺+	1	2	5332	12	AAA	1	3	4	SA	ST	S5	S3	S2	HA	H9	D6	D4	D2	CA	C9	C4
2	3	2		色+顺-	1	2	5332	9	KQQJJ	1	5	6	SJ	S8	S4	HK	HQ	H8	H7	H3	D8	D7	CQ	CJ	C8
3	4	2		色-顺+	1	2	5332	12	AKKQ	1	4	5	SK	S9	S7	H6	H5	H2	DA	DK	DQ	D7	D5	CT	C2
4	1	2	1	色-顺-	1	2	5332	7	KQJJ	1	4	5	SQ	S6	HJ	HT	H4	DJ	D9	D3	CK	C7	C6	C5	C3
1	3	3	1	色+顺+	1	3	5431	10	KQQQJ	1	5	6	S5	HQ	H5	H4	DQ	DT	D8	D7	CK	CQ	CJ	C8	C4
2	4	3		色+顺-	1	3	5431	13	AAKJJ	0	5	5	SA	SJ	S3	S2	HA	HK	HJ	H9	H8	D3	C6	C5	C3
3	1	3		色-顺+	1	3	5431	7	AK	2	2	4	ST	S8	S6	HT	H7	H6	H3	DA	DK	D6	D4	D2	C9
4	2	3	1	色-顺-	1	3	5431	10	AKQJ	1	4	5	SK	SQ	S9	S7	S4	H2	DJ	D9	D5	CA	CT	C7	C2
1	4	4	1	色+顺+	1	4	5422	7	AQJ	0	3	3	SQ	S9	S7	S3	S2	HA	H7	H6	H4	D4	D2	CJ	C8
2	1	4		色+顺-	1	4	5422	11	AAQJ	3	4	7	ST	S8	HQ	HT	DA	DJ	D8	D7	D3	CA	CT	C9	C2
3	2	4		色-顺+	1	4	5422	10	AKQJ	1	4	5	SA	SJ	S5	S4	H9	H8	DQ	DT	CK	C7	C5	C4	C3
4	3	4		色-顺-	1	4	5422	12	KKKQJ	0	5	5	SK	S6	HK	HJ	H5	H3	H2	DK	D9	D6	D5	CQ	C6
1	1	5		色+顺+	1	5	4333	6	KQJ	2	3	5	SJ	ST	S9	S7	HK	HQ	HT	D9	D4	D2	C9	C6	C3
2	2	5	1	色+顺-	1	5	4333	7	AQJ	1	3	4	SA	S8	S4	HJ	H8	H7	H4	D7	D6	D5	CQ	CT	C2
3	3	5	1	色-顺+	1	5	4333	11	AAQJ	1	4	5	S5	S3	S2	H9	H3	H2	DA	DQ	DT	D8	CA	CJ	C8
4	4	5		色-顺-	1	5	4333	16	AKKKQJ	0	6	6	SK	SQ	S6	HA	H6	H5	DK	DJ	D3	CK	C7	C5	C4
1	2	6		色+顺+	1	6	6322	13	AAKQ	0	4	4	SK	SQ	S9	S7	S6	S3	HA	H9	H8	DA	D2	C4	C3
2	3	6		色+顺-	1	6	6322	8	KKJJ	0	4	4	S4	S2	H7	H4	DK	DJ	D9	D8	D7	D5	CK	CJ	C8
3	4	6		色-顺+	1	6	6322	11	AKQQ	2	4	6	ST	S8	HK	H6	DQ	D6	D3	CA	CQ	CT	C9	C6	C2
4	1	6		色-顺-	1	6	6322	8	AQJJ	2	4	6	SA	SJ	S5	HQ	HJ	HT	H5	H3	H2	DT	D4	C7	C5
1	3	7		色+顺+	1	7	6421	11	AKKJ	1	4	5	S2	HA	HK	H9	H6	H4	H3	D7	D5	CK	CJ	CT	C9
2	4	7		色+顺-	1	7	6421	8	KKJJ	0	4	4	SK	SJ	S6	S5	S4	S3	H2	DK	DJ	D9	D8	C8	C4
3	1	7		色-顺+	1	7	6421	10	AAQ	1	3	4	SA	S7	HT	H8	H7	H5	D6	CA	CQ	C7	C6	C5	C2
4	2	7		色-顺-	1	7	6421	11	AQQQJ	2	5	7	SQ	ST	S9	S8	HQ	HJ	DA	DQ	DT	D4	D3	D2	C3
1	4	8		色+顺+	1	8	6331	6	KQJ	2	3	5	S8	HQ	H3	H2	DT	D7	D6	D5	D4	D3	CK	CJ	CT
2	1	8	1	色+顺-	1	8	6331	10	AKQJ	2	4	6	ST	S5	S4	HT	DK	DJ	D2	CA	CQ	C7	C6	C5	C2
3	2	8		色-顺+	1	8	6331	12	AAKJ	0	4	4	SA	SK	SJ	S7	S6	S2	H9	H6	H4	DA	D9	D8	C9
4	3	8		色-顺-	1	8	6331	12	AKQQJ	0	5	5	SQ	S9	S3	HA	HK	HJ	H8	H7	H5	DQ	C8	C4	C3
1	1	9		色+顺+	1	9	5521	15	AKKQQJ	1	6	7	SA	SK	ST	S4	S2	HK	HQ	HJ	H7	H4	DQ	D3	C6
2	2	9		色+顺-	1	9	5521	8	KKQ	3	3	6	SQ	HT	H9	H8	H6	H2	DK	DT	D9	D4	D2	CK	CT
3	3	9		色-顺+	1	9	5521	11	AAJJJ	0	5	5	SJ	S9	S8	S7	S3	HA	H3	DJ	CA	CJ	C9	C7	C2
4	4	9		色-顺-	1	9	5521	6	AQ	0	2	2	S6	S5	H5	DA	D8	D7	D6	D5	CQ	C8	C5	C4	C3
1	2	10	1	色+顺+	1	T	4441	7	QQQJ	1	4	5	S3	HQ	HT	H8	H3	DQ	DJ	D4	D2	CQ	C6	C4	C3
2	3	10	1	色+顺-	1	T	4441	13	AKKK	0	4	4	SA	SK	S6	S4	HK	H9	H4	H2	D3	CK	C8	C7	C5
3	4	10		色-顺+	1	T	4441	6	KJJJ	1	4	5	SJ	ST	S7	S2	HJ	H7	H6	H5	DK	D9	D7	D6	CJ
4	1	10		色-顺-	1	T	4441	14	AAAQ	2	4	6	SQ	S9	S8	S5	HA	DA	DT	D8	D5	CA	CT	C9	C2
1	3	11		色+顺+	0	1	4432	8	KKJJ	1	4	5	S4	S2	HK	HJ	H8	D9	D8	D6	D4	CK	CJ	CT	C7
2	4	11	1	色+顺-	0	1	4432	11	KQQQJJ	0	6	6	SK	SJ	S5	S3	HQ	H6	DQ	DJ	D2	CQ	C9	C5	C2
3	1	11		色-顺+	0	1	4432	13	AAKQ	1	4	5	SA	SQ	S6	HA	HT	H9	H4	DK	D7	D5	D3	C8	C3
4	2	11		色-顺-	0	1	4432	8	AA	2	2	4	ST	S9	S8	S7	H7	H5	H3	H2	DA	DT	CA	C6	C4
1	4	12		色+顺+	0	2	5332	9	AQQJ	1	4	5	SQ	S2	HA	HJ	H8	H6	H3	DQ	DT	D8	C9	C7	C2
2	1	12		色+顺-	0	2	5332	12	AKKQ	1	4	5	SA	SK	ST	S7	S4	HK	H9	H5	D9	D6	D4	CQ	C5
3	2	12		色-顺+	0	2	5332	7	KKJ	2	3	5	S6	S5	S3	HT	H7	H2	DK	D2	CK	CJ	CT	C8	C4
4	3	12	1	色-顺-	0	2	5332	12	AAQJJ	0	5	5	SJ	S9	S8	HQ	H4	DA	DJ	D7	D5	D3	CA	C6	C3
1	1	13		色+顺+	0	3	5431	8	KKQ	2	3	5	SK	ST	S7	S5	S3	HK	H5	H2	DQ	DT	D9	D4	C9
2	2	13		色+顺-	0	3	5431	10	AKQJ	1	4	5	SA	HQ	HJ	H6	H3	D7	D6	D2	CK	CT	C8	C4	C3
3	3	13		色-顺+	0	3	5431	13	AAKJJ	0	5	5	SJ	S9	S8	S2	H9	DA	DK	DJ	D5	D3	CA	C6	C5
4	4	13	1	色-顺-	0	3	5431	9	AQQJ	1	4	5	SQ	S6	S4	HA	HT	H8	H7	H4	D8	CQ	CJ	C7	C2
1	2	14		色+顺+	0	4	5422	14	AAKK	2	4	6	SA	SK	ST	S5	S2	HA	H4	D5	D3	CK	CT	C4	C3
2	3	14	1	色+顺-	0	4	5422	7	QQQJ	1	4	5	SQ	S3	HQ	H5	H3	H2	DQ	DJ	DT	D9	D8	C9	C5
3	4	14		色-顺+	0	4	5422	5	KJJ	1	3	4	SJ	S8	S6	S4	HK	HJ	HT	H9	H7	D7	D6	C8	C6
4	1	14	1	色-顺-	0	4	5422	14	AAKQJ	0	5	5	S9	S7	H8	H6	DA	DK	D4	D2	CA	CQ	CJ	C7	C2
1	3	15		色+顺+	0	5	4333	12	AQQQJJ	0	6	6	SQ	S8	S2	HJ	H3	H2	DQ	D6	D4	CA	CQ	CJ	C5
2	4	15	1	色+顺-	0	5	4333	8	KKQ	1	3	4	SK	ST	S7	HQ	H8	H7	DK	D5	D3	D2	C9	C4	C3
3	1	15		色-顺+	0	5	4333	9	AAJ	1	3	4	S6	S5	S4	HA	HT	H9	H7	DA	DJ	D9	C8	C7	C2
4	2	15		色-顺-	0	5	4333	11	AKKJ	2	4	6	SA	SJ	S9	S3	HK	H5	H4	DT	D8	D7	CK	CT	C6
1	4	16	1	色+顺+	0	6	6322	8	AQQ	1	3	4	S8	S7	HA	HQ	HT	H4	H3	H2	DQ	D6	D4	C3	C2
2	1	16	1	色+顺-	0	6	6322	11	AKKJ	1	4	5	SA	SK	SJ	S9	S3	S2	H9	H8	H5	DT	D5	CK	C5
3	2	16	1	色-顺+	0	6	6322	15	AKKQQJ	2	6	8	SQ	ST	S6	HK	HJ	DK	D2	CA	CQ	CT	C8	C7	C6
4	3	16		色-顺-	0	6	6322	6	AJJ	0	3	3	S5	S4	H7	H6	DA	DJ	D9	D8	D7	D3	CJ	C9	C4
1	1	17	1	色+顺+	0	7	6421	7	AQJ	0	3	3	SA	S8	S7	S3	H5	DQ	DJ	D9	D7	D4	D2	C3	C2
2	2	17	1	色+顺-	0	7	6421	13	AKKQJ	1	5	6	SK	S9	HK	HJ	HT	H6	H4	H3	D8	CA	CQ	C8	C6
3	3	17		色-顺+	0	7	6421	12	AKKJJ	1	5	6	SJ	H7	H2	DA	DK	D6	D5	CK	CJ	CT	C9	C7	C5
4	4	17	1	色-顺-	0	7	6421	8	AQQ	2	3	5	SQ	ST	S6	S5	S4	S2	HA	HQ	H9	H8	DT	D3	C4
1	2	18	1	色+顺+	0	8	6331	8	AQQ	1	3	4	S4	HA	HQ	H9	H8	H7	H5	DQ	D6	D2	CT	C9	C5
2	3	18	1	色+顺-	0	8	6331	12	AKKQ	2	4	6	SQ	ST	S2	HK	H6	H2	DA	DK	DT	D8	D7	D4	C4
3	4	18		色-顺+	0	8	6331	12	AAKJ	1	4	5	SA	SK	S9	S8	S6	S5	HJ	HT	H4	D3	CA	C3	C2
4	1	18		色-顺-	0	8	6331	8	KQJJJ	0	5	5	SJ	S7	S3	H3	DJ	D9	D5	CK	CQ	CJ	C8	C7	C6
1	3	19		色+顺+	0	9	5521	12	AAKJ	0	4	4	SA	S9	S6	S5	S3	HA	H9	D4	CK	CJ	C8	C7	C6
2	4	19	1	色+顺-	0	9	5521	10	AAQ	2	3	5	SQ	S4	H6	DA	DT	D8	D6	D2	CA	CT	C9	C4	C3
3	1	19	1	色-顺+	0	9	5521	7	KQJJ	1	4	5	S8	HQ	HJ	HT	H4	H3	DK	DJ	D9	D5	D3	C5	C2
4	2	19	1	色-顺-	0	9	5521	11	KKQQJ	1	5	6	SK	SJ	ST	S7	S2	HK	H8	H7	H5	H2	DQ	D7	CQ
1	4	20	1	色+顺+	0	T	4441	14	AKKQJJ	2	6	8	SA	SK	ST	S3	HT	DK	DJ	D9	D5	CQ	CJ	C8	C6
2	1	20		色+顺-	0	T	4441	6	KQJ	0	3	3	S9	S8	S6	S5	HQ	HJ	H3	H2	D3	CK	C9	C4	C3
3	2	20		色-顺+	0	T	4441	7	KQQ	0	3	3	SQ	S7	S4	S2	HK	H8	H7	H5	DQ	D7	D4	D2	C7
4	3	20		色-顺-	0	T	4441	13	AAAJ	2	4	6	SJ	HA	H9	H6	H4	DA	DT	D8	D6	CA	CT	C5	C2

## Sheet: testing stage
数量	重复1	换点2	换色3	全新4	牌点	重复	换色	换点	全新	点数牌	重复	换色	换点	全新	T	重复	换色	换点	全新	重要牌数	重复	换色	换点	全新	不包括的牌型				全新	牌点	点牌	T	重要
1	7	2	3	3	1					1					1					1	0				49T					19	7	3	10
2	8	3	2	2	2					2					2					2	0				12
3					3					3					3					3	0				568
4					4					4					4					4	0				37
总					总					总					总					总	0	0	0	0
condition	block	trail	test condition	条件/	1/0	副数	suit pattern	HCP	HCP card	T-quantity	HCP card-quantity	Honor card-quantity	card															1-1	1-2	1-3	1-4	1-5	1-6		2-1	2-2	2-3	2-4	2-5	2-6		3-1	3-2	3-3	3-4	3-5	3-6		4-1
1	1	1	1	1			4432	9	AKJJ	2	4	6																SK	SJ	ST	S4				H5	H2						DA	DT	D2					CJ
1	2	1	2	1			4432	11	AKQJJ	0	5	5																DJ	D8						SQ	S8	S5	S3				CK	C9	C8					HA
3	1	2	1	2			4432	8	AQQ	2	3	5																HT	D7						SA	DQ	S9	D6				HQ	CT	D9	H6				H7
3	2	2					4432	10	AKQJ	0	4	4																H9	H4	S2					CA	HK	D5	C3				CQ	S7						DJ
1	1	3	1	3			5332	9	KKQJ	0	4	4																CQ	C4	C3					D8	D3						HK	HJ	H5	H3	H2			SK
1	2	3	3	2				10	AKQJ	2	4	6																H9	H8	H7					CK	CJ	C6					SQ	ST	S5					DA
3	1	4	1	4			5332	13	AAKQ	1	4	5																HA	CK						C9	H6	H4					CT	D9	S6					CA
3	2	4					5332	8	AQJJ	1	4	5																SA	HT	C5					HQ	DJ	S8	D4	D2			SJ	C8	S3					S7
1	1	5	2	5			5431	8	KKQ	0	3	3																D5							SK	S9	S5					CK	CQ	C9	C8	C3			H8
1	2	5	1	3			5431	12	AAQJJ	1	5	6																CJ	CT	C7	C5				DA	DQ	D4	D3	D2			HA	HJ	H3					S4
3	1	6					5431	14	AAKK	1	4	5																S6							SA	DK	H2					CA	SK	D9	S8	C6			DT
3	2	6	1	4			5431	8	KQQJ	2	4	6																HQ	ST	D8	S3				HK	SQ	HT	D7	S2			DJ	H5	C2					H9
1	1	7	4	6			6421	9	AQQJ	1	4	5	SA	SQ	ST	S4	S3	S2	HQ	H6	H4	H2	D5	D3	CJ			SA	SQ	ST	S4	S3	S2		HQ	H6	H4	H2				D5	D3						CJ
1	2	7	3	5				8	AQJJ	2	4	6																SA	SJ	ST	S5	S4			HQ	HJ	H9					DT	D9
3	1	8					5422	10	KKKJ	1	4	5																SK	H4						DK	CT	S8	H7				H6	S3						HK
3	2	8	1	6			5422	12	AAQQ	1	4	5																HT	S9						DA	HQ	S6	D3	C2			HA	DQ	C7	D5				D4
1	1	9	4	7			5521	8	AAK	2	3	5	S6	S3	H5	DA	DJ	DT	D6	D5	CK	CT	C8	C7	C2			DA	DJ	DT	D6	D5			S6	S3						CK	CT	C8	C7	C2			H5
1	2	9					4333	10	KKKJ	0	4	4																HK	HJ	H5	H3				CK	C3	C2					S7	S6	S2					DK
3	1	10					4333	11	AAQJ	2	4	6																HQ	C7	S3					DA	SJ	S4					HT	C8	D6	D5				CA
3	2	10	1	7			4333	8	AQJJ	1	4	5																SA	CJ	H6					S9	D4	H2					SQ	DJ	C6	H4				CT
1	1	11	3	8				8	KKJJ	1	4	5																SJ	S9	S8					HK		HT	H9	H5	H3		DK	DJ						C9
1	2	11	1	8			6322	7	AK	1	2	3																DT	D6						SA	SK	S7	S6	S3	S2		C4	C2						H8
3	2	12	1	9			6322	14	AAQQQ	1	5	6																HA	CQ						SQ	ST	D9	D8	C7	H2		DQ	D5						DA
3	1	12	3	9				11	AKQJJ	1	5	6																CA	D3						CK	HQ	DJ	C5	D4			CT	H4						SJ
1	1	13	1	10			6421	10	KKQJJ	1	5	6																HJ	H8						C5							SK	SQ	S8	S7	S5	S4		DK
1	2	13					6421	5	AJ	2	2	4																SJ	ST	S9	S2				H2							D9	D8						CA
3	1	14	3	11				11	AKQQ	1	4	5																HT							CQ	C6	S3					HQ	D7	S6	H3				SA
3	2	14	4	10			4441	12	AKQQJ	0	5	5	SK	SJ	S6	S3	HA	HQ	H7	H6	DQ	D4	D3	D2	C2			C2							SK	HQ	S6	D3				HA	H6	D4	S3				DQ
1	1	15	1	12			6331	12	AAKJ	1	4	5																DK							S9	S6	S2					CA	CT	C2					HA
1	2	15					6331	10	AQQQ	1	4	5																CQ							DA	DK	D8	D6	D2			HT	H7	H3					SQ
3	1	16	1	13			6331	10	KKQJJ	1	5	6																CJ	DT	C6					CK	DJ	H9	D8	C7	C5		S3							HK
3	2	16	2	11			6331	9	AKQ	1	3	4																SA	SQ	D9	S8	H4	D2		S7							SK	ST	C9					C8
1	1	17					5521	11	AKQQ	1	4	5																S5	S3						HQ	HT	H7	H6	H3			DA	DK	D8	D6	D2			CQ
1	2	17	1	12			5521	14	AKKQJJ	1	6	7																DQ	DJ	DT	D9	D7			SA							CK	CJ	C7	C4	C2			HK
3	1	18	4	14			5422	10	AKQJ	0	4	4	SA	S5	H7	H6	DQ	D8	D6	D5	CK	CJ	C8	C7	C2			CK	D6						D8	C7	H6	S5	C2			CJ	D5						SA
3	2	18	2	13			5521	9	AQQJ	1	4	5																HA	SQ	C6	S4	H2			SJ	C3						HQ	ST	H8	H5	D3			S8
1	1	19					4441	13	AAKQ	2	4	6																CK	CT	C8	C7				DA	DT	D6	D5				HA	HQ	H6	H2				S3
1	2	19	4	14			4333	12	AKKQ	1	4	5	SQ	ST	S8	S4	HK	H9	H2	DK	D9	D7	CA	C6	C5			SQ	ST	S8	S4				HK	H9	H2					DK	D9	D7					CA
3	1	20	2	15			4441	10	AKQJ	0	4	4																SA	C9	H8	C3				CQ	SJ	D8	C4				H7							HK
3	2	20	1	15			4441	7	KQJJ	1	4	5																DK	CJ	S8	D7				HJ	D9	S5	H3				S9							DQ
[truncated: 5 more columns]

## Sheet: Sheet4
1	1	1	1	1			4432	9	AKJJ	2	4	6
1	2	1	2				4432	11	AKQJJ	0	5	5
3	1	2	1	2			4432	8	AQQ	2	3	5
1	1	3	1	3			5332	9	KKQJ	0	4	4
1	2	3	2					10	AKQJ	2	4	6
3	1	4	1	4			5332	13	AAKQ	1	4	5
1	1	5	2	5			5431	8	KKQ	0	3	3
1	2	5	1				5431	12	AAQJJ	1	5	6
3	2	6	1				5431	8	KQQJ	2	4	6
1	1	7	2	6			6421	9	AQQJ	1	4	5
1	2	7	2					8	AQJJ	2	4	6
3	2	8	1				5422	12	AAQQ	1	4	5
1	1	9	2	7			5521	8	AAK	2	3	5
3	2	10	1				4333	8	AQJJ	1	4	5
1	1	11	2	8				8	KKJJ	1	4	5
1	2	11	1				6322	7	AK	1	2	3
3	2	12	1				6322	14	AAQQQ	1	5	6
3	1	12	2	9				11	AKQJJ	1	5	6
1	1	13	1	10			6421	10	KKQJJ	1	5	6
3	1	14	2	11				11	AKQQ	1	4	5
3	2	14	2				4441	12	AKQQJ	0	5	5
1	1	15	1	12			6331	12	AAKJ	1	4	5
3	1	16	1	13			6331	10	KKQJJ	1	5	6
3	2	16	2				6331	9	AKQ	1	3	4
1	2	17	1				5521	14	AKKQJJ	1	6	7
3	1	18	2	14			5422	10	AKQJ	0	4	4
3	2	18	2				5521	9	AQQJ	1	4	5
1	2	19	2				4333	12	AKKQ	1	4	5
3	1	20	2	15			4441	10	AKQJ	0	4	4
3	2	20	1				4441	7	KQJJ	1	4	5

## Sheet: 总位置表
条件	block	trail	测试条件	牌型		1-1	1-2	1-3	1-4	1-5	1-6		2-1	2-2	2-3	2-4	2-5	2-6		3-1	3-2	3-3	3-4	3-5	3-6		4-1	4-2	4-3	4-4	4-5	4-6																条件	block
1	1	1	1	4432		SA	ST	S4					HQ	H3						DA	DQ	DJ	D6				C6	C4	C3	C2				SA	ST	S4	HQ	H3	DA	DQ	DJ	D6	C6	C4	C3	C2		1	1
2	2	1	2	4432		D7	D9						S6	SK	S8	S3				C8	C5	C9	CK				HA	H5	HK					SK	S8	S6	S3	HA	HK	H5	D9	D7	CK	C9	C8	C5		2	2
3	3	1	4	4432		HJ	H8	D3					CQ	SJ	HT	H7				DK	SQ	D8	C7				CJ	D5						SQ	SJ	HJ	HT	H8	H7	DK	D8	D5	D3	CQ	CJ	C7		3	3
4	4	1	1	4432		S5	H4	S9	D2				CT	H2						DT	D4	CA	S7				S2	H9	H6					S9	S7	S5	S2	H9	H6	H4	H2	DT	D4	D2	CA	CT		4	4
1	2	2	1	5332		D6	D4	D2					SA	ST	S5	S3	S2			CA	C9	C4					HA	H9						SA	ST	S5	S3	S2	HA	H9	D6	D4	D2	CA	C9	C4		1	2
2	3	2	2	5332		CJ	CQ	C8					D8	D7						H7	HK	H3	HQ	H8			S8	SJ	S4					SJ	S8	S4	HK	HQ	H8	H7	H3	D8	D7	CQ	CJ	C8		2	3
3	4	2	1	5332		SK	CT	D5					S7	C2						DQ	H6	H2					DA	DK	S9	D7	H5			SK	S9	S7	H6	H5	H2	DA	DK	DQ	D7	D5	CT	C2		3	4
4	1	2	3	5332		HJ	C5						H4	DJ	D9					HT	C3	S6					CK	C6	SQ	D3	C7			SQ	S6	HJ	HT	H4	DJ	D9	D3	CK	C7	C6	C5	C3		4	1
1	3	3	1	5431		CK	CQ	CJ	C8	C4			DQ	DT	D8	D7				HQ	H5	H4					S5							S5	HQ	H5	H4	DQ	DT	D8	D7	CK	CQ	CJ	C8	C4		1	3
2	4	3	1	5431		HK	HJ	H8	H9	HA			C3	C5	C6					SA	S2	SJ	S3				D3							SA	SJ	S3	S2	HA	HK	HJ	H9	H8	D3	C6	C5	C3		2	4
3	1	3	1	5431		H6	H3	D2					DA	C9	S8	S6				DK	HT	H7	D6	D4			ST							ST	S8	S6	HT	H7	H6	H3	DA	DK	D6	D4	D2	C9		3	1
4	2	3	2	5431		S4	C2	SK					C7	SQ	DJ	S7	CT			H2	S9	D5	CA				D9							SK	SQ	S9	S7	S4	H2	DJ	D9	D5	CA	CT	C7	C2		4	2
1	4	4	3	5422		HA	H7	H6	H4				CJ	C8						SQ	S9	S7	S3	S2			D4	D2						SQ	S9	S7	S3	S2	HA	H7	H6	H4	D4	D2	CJ	C8		1	4
2	1	4	1	5422		S8	ST						HT	HQ						D8	DJ	D3	DA	D7			C9	CT	CA	C2				ST	S8	HQ	HT	DA	DJ	D8	D7	D3	CA	CT	C9	C2		2	1
3	2	4	1	5422		C7	S4						SA	CK	C5	C4				DQ	SJ	H9	H8	C3			DT	S5						SA	SJ	S5	S4	H9	H8	DQ	DT	CK	C7	C5	C4	C3		3	2
4	3	4	1	5422		D9	H2						HJ	DK	H5	D6				D5	C6	CQ	SK	H3			HK	S6						SK	S6	HK	HJ	H5	H3	H2	DK	D9	D6	D5	CQ	C6		4	3
1	2	5	1	4333		SJ	ST	S9	S7				HK	HQ	HT					D9	D4	D2					C9	C6	C3					SJ	ST	S9	S7	HK	HQ	HT	D9	D4	D2	C9	C6	C3		1	2
2	3	5	1	4333		D6	D5	D7					S4	SA	S8					CQ	C2	CT					H7	H8	HJ	H4				SA	S8	S4	HJ	H8	H7	H4	D7	D6	D5	CQ	CT	C2		2	3
3	4	5	2	4333		DQ	D8	S5					DA	DT	C8	H3				CJ	S3	S2					CA	H9	H2					S5	S3	S2	H9	H3	H2	DA	DQ	DT	D8	CA	CJ	C8		3	4
4	1	5	1	4333		DK	S6	H5					C5	C4	H6	SK				C7	SQ	HA					DJ	D3	CK					SK	SQ	S6	HA	H6	H5	DK	DJ	D3	CK	C7	C5	C4		4	1
1	3	6	1	6322		DA	D2						SK	SQ	S9	S7	S6	S3		C4	C3						HA	H9	H8					SK	SQ	S9	S7	S6	S3	HA	H9	H8	DA	D2	C4	C3		1	3
2	4	6	1	6322		CJ	CK	C8					D7	D8	DJ	D5	DK	D9		H4	H7						S4	S2						S4	S2	H7	H4	DK	DJ	D9	D8	D7	D5	CK	CJ	C8		2	4
3	1	6	2	6322		C9	H6						CA	HK	DQ	ST	S8	C6		D3	C2						CQ	CT	D6					ST	S8	HK	H6	DQ	D6	D3	CA	CQ	CT	C9	C6	C2		3	1
4	2	6	1	6322		SJ	S5	HT					HQ	H2	H3	DT	C7	HJ		C5	SA						H5	D4						SA	SJ	S5	HQ	HJ	HT	H5	H3	H2	DT	D4	C7	C5		4	2
1	4	7	1	6421		CK	CJ	CT	C9				D7	D5						HA	HK	H9	H6	H4	H3		S2							S2	HA	HK	H9	H6	H4	H3	D7	D5	CK	CJ	CT	C9		1	4
2	1	7	3	6421		H2							C4	C8						S4	SK	S6	SJ	S5	S3		DJ	D9	DK	D8				SK	SJ	S6	S5	S4	S3	H2	DK	DJ	D9	D8	C8	C4		2	1
3	2	7	1	6421		CA	S7						H8	H7	D6	C2				H5							SA	CQ	HT	C7	C6	C5		SA	S7	HT	H8	H7	H5	D6	CA	CQ	C7	C6	C5	C2		3	2
4	3	7	2	6421		D3	S8	ST	HQ	DA	D2		DQ	D4	S9	HJ				DT							SQ	C3						SQ	ST	S9	S8	HQ	HJ	DA	DQ	DT	D4	D3	D2	C3		4	3
1	1	8	1	6331		HQ	H3	H2					CK	CJ	CT					S8							DT	D7	D6	D5	D4	D3		S8	HQ	H3	H2	DT	D7	D6	D5	D4	D3	CK	CJ	CT		1	1
2	2	8	1	6331		S5	ST	S4					HT							D9	DJ	DK					C5	C2	CA	CQ	C6	C7		ST	S5	S4	HT	DK	DJ	D2	CA	CQ	C7	C6	C5	C2		2	2
3	3	8	2	6331		SK	D8	H4					DA	SJ	D9	S7	S6	S2		H9							SA	C9	H6					SA	SK	SJ	S7	S6	S2	H9	H6	H4	DA	D9	D8	C9		3	3
4	4	8	1	6331		S9	HK	H8					C3							DQ	H5	H7	C8	C4	S3		SQ	HJ	HA					SQ	S9	S3	HA	HK	HJ	H8	H7	H5	DQ	C8	C4	C3		4	4
1	3	9	4	5521		SA	SK	ST	S4	S2			HK	HQ	HJ	H7	H4			DQ	D3						C6							SA	SK	ST	S4	S2	HK	HQ	HJ	H7	H4	DQ	D3	C6		1	3
2	4	9	3	5521		D4	DT	DK	D9	D2			SQ							CT	CK						H8	H6	H9	HT	H2			SQ	HT	H9	H8	H6	H2	DK	DT	D9	D4	D2	CK	CT		2	4
3	1	9	1	5521		HA	DJ	C9	S7	S3			C7							SJ	C2						CA	CJ	S9	S8	H3			SJ	S9	S8	S7	S3	HA	H3	DJ	CA	CJ	C9	C7	C2		3	1
4	2	9	1	5521		H5							DA	D7	CQ	S5	C4			S6	C5						D6	C8	C3	D5	D8			S6	S5	H5	DA	D8	D7	D6	D5	CQ	C8	C5	C4	C3		4	2
1	4	10	2	4441		DQ	DJ	D4	D2				S3							CQ	C6	C4	C3				HQ	HT	H8	H3				S3	HQ	HT	H8	H3	DQ	DJ	D4	D2	CQ	C6	C4	C3		1	4
2	1	10		4441		C8	CK	C7	C5				D3							H2	H4	HK	H9				S6	SK	SA	S4				SA	SK	S6	S4	HK	H9	H4	H2	D3	CK	C8	C7	C5		2	1
3	2	10		4441		DK	SJ	D7	S2				D9							CJ	ST	H7	H6				HJ	S7	D6	H5				SJ	ST	S7	S2	HJ	H7	H6	H5	DK	D9	D7	D6	CJ		3	2
4	3	10	1	4441		C9	DA	C2	S8				DT							D8	HA	S9	S5				SQ	D5	CA	CT				SQ	S9	S8	S5	HA	DA	DT	D8	D5	CA	CT	C9	C2		4	3
1	1	11	4	4432		CK	CJ	CT	C7				D9	D8	D6	D4				HK	HJ	H8					S4	S2						S4	S2	HK	HJ	H8	D9	D8	D6	D4	CK	CJ	CT	C7		1	1
2	2	11		4432		H6	HQ						C5	CQ	C9	C2				S3	S5	SJ	SK				DJ	D2	DQ					SK	SJ	S5	S3	HQ	H6	DQ	DJ	D2	CQ	C9	C5	C2		2	2
3	3	11	1	4432		SA	DK	C8					SQ	HT	D7	D5				HA	S6	H4	D3				H9	C3						SA	SQ	S6	HA	HT	H9	H4	DK	D7	D5	D3	C8	C3		3	3
4	4	11	3	4432		H7	C6						H3	S7	DT	S8				C4	H2	CA					ST	H5	DA	S9				ST	S9	S8	S7	H7	H5	H3	H2	DA	DT	CA	C6	C4		4	4
1	2	12	4	5332		HA	HJ	H8	H6	H3			C9	C7	C2					SQ	S2						DQ	DT	D8					SQ	S2	HA	HJ	H8	H6	H3	DQ	DT	D8	C9	C7	C2		1	2
2	3	12	3	5332		SK	S4	S7	SA	ST			H9	HK	H5					D6	D4	D9					C5	CQ						SA	SK	ST	S7	S4	HK	H9	H5	D9	D6	D4	CQ	C5		2	3
3	4	12	4	5332		S6	H2						HT	C8	C3					CK	CT	H7	S3	D2			DK	CJ	S5					S6	S5	S3	HT	H7	H2	DK	D2	CK	CJ	CT	C8	C4		3	4
4	1	12	1	5332		H4	DJ	D5					D3	SJ	CA	S8	S9			C6	D7						HQ	DA	C3					SJ	S9	S8	HQ	H4	DA	DJ	D7	D5	D3	CA	C6	C3		4	1
1	4	13		5431		SK	ST	S7	S5	S3			HK	H5	H2					DQ	DT	D9	D4				C9							SK	ST	S7	S5	S3	HK	H5	H2	DQ	DT	D9	D4	C9		1	4
2	1	13		5431		D2	D6	D7					SA							C8	CK	CT	C3	C4			HQ	H6	H3	HJ				SA	HQ	HJ	H6	H3	D7	D6	D2	CK	CT	C8	C4	C3		2	1
3	2	13		5431		DA	SJ	S8					DK	DJ	S9	D3	S2			D5							CA	H9	C6	C5				SJ	S9	S8	S2	H9	DA	DK	DJ	D5	D3	CA	C6	C5		3	2
4	3	13		5431		H4	CJ	H8	H7	SQ			C7	S4	D8	S6				HA	C2	HT					CQ							SQ	S6	S4	HA	HT	H8	H7	H4	D8	CQ	CJ	C7	C2		4	3
1	1	14	2	5422		D5	D3						SA	SK	ST	S5	S2			CK	CT	C4	C3				HA	H4						SA	SK	ST	S5	S2	HA	H4	D5	D3	CK	CT	C4	C3		1	1
2	2	14		5422		C9	C5						D8	DT	DQ	DJ	D9			H2	HQ	H3	H5				S3	SQ						SQ	S3	HQ	H5	H3	H2	DQ	DJ	DT	D9	D8	C9	C5		2	2
3	3	14		5422		HJ	HT	C8	H7	C6			SJ	D6						H9	S8	S6	S4				HK	D7						SJ	S8	S6	S4	HK	HJ	HT	H9	H7	D7	D6	C8	C6		3	3
4	4	14		5422		S9	CQ						DA	C7						S7	H6	C2	CA				H8	DK	D4	D2	CJ			S9	S7	H8	H6	DA	DK	D4	D2	CA	CQ	CJ	C7	C2		4	4
1	2	15	3	4333		CA	CQ	CJ	C5				DQ	D6	D4					HJ	H3	H2					SQ	S8	S2					SQ	S8	S2	HJ	H3	H2	DQ	D6	D4	CA	CQ	CJ	C5		1	2
2	3	15	4	4333		H7	HQ	H8					C9	C3	C4					S7	SK	ST					D2	D5	D3	DK				SK	ST	S7	HQ	H8	H7	DK	D5	D3	D2	C9	C4	C3		2	3
3	4	15		4333		HA	H9	C2					D9	C8	C7	S5				DA	DJ	H7					HT	S6	S4					S6	S5	S4	HA	HT	H9	H7	DA	DJ	D9	C8	C7	C2		3	4
4	1	15	4	4333		SJ	S9	HK					H5	D7	CK	C6				D8	CT	SA					H4	DT	S3					SA	SJ	S9	S3	HK	H5	H4	DT	D8	D7	CK	CT	C6		4	1
1	3	16		6322		HA	HQ	HT	H4	H3	H2		C3	C2						S8	S7						DQ	D6	D4					S8	S7	HA	HQ	HT	H4	H3	H2	DQ	D6	D4	C3	C2		1	3
2	4	16	4	6322		S9	SA	SJ	SK	S3	S2		H9	H5	H8					D5	DT						C5	CK						SA	SK	SJ	S9	S3	S2	H9	H8	H5	DT	D5	CK	C5		2	4
3	1	16	3	6322		DK	CT						CA	SQ	D2					CQ	HJ	ST	C8	C7	S6		HK	C6						SQ	ST	S6	HK	HJ	DK	D2	CA	CQ	CT	C8	C7	C6		3	1
4	2	16	4	6322		D7	CJ	D9					DJ	H7	C4	DA	D3	C9		S5	H6						S4	D8						S5	S4	H7	H6	DA	DJ	D9	D8	D7	D3	CJ	C9	C4		4	2
1	3	17		6421		SA	S8	S7	S3				H5							DQ	DJ	D9	D7	D4	D2		C3	C2						SA	S8	S7	S3	H5	DQ	DJ	D9	D7	D4	D2	C3	C2		1	3
2	1	17	1	6421		D8							S9	SK						CQ	C8	CA	C6				HT	HJ	H6	H3	HK	H4		SK	S9	HK	HJ	HT	H6	H4	H3	D8	CA	CQ	C8	C6		2	1
3	4	17	4	6421		DA	DK	CJ	C9	C7	D5		CK	SJ	D6	C5				CT	H7						H2							SJ	H7	H2	DA	DK	D6	D5	CK	CJ	CT	C9	C7	C5		3	4
4	2	17	3	6421		S4	H9	S5	DT				D3							C4	S2	S6	HQ	ST	HA		H8	SQ						SQ	ST	S6	S5	S4	S2	HA	HQ	H9	H8	DT	D3	C4		4	2
1	1	18		6331		DQ	D6	D2					S4							CT	C9	C5					HA	HQ	H9	H8	H7	H5		S4	HA	HQ	H9	H8	H7	H5	DQ	D6	D2	CT	C9	C5		1	1
2	2	18		6331		C4							D7	D4	DK	DT	DA	D8		H2	H6	HK					S2	SQ	ST					SQ	ST	S2	HK	H6	H2	DA	DK	DT	D8	D7	D4	C4		2	2
3	3	18	3	6331		SA	S5	H4					HJ	S9	S8					CA	SK	HT	S6	D3	C2		C3							SA	SK	S9	S8	S6	S5	HJ	HT	H4	D3	CA	C3	C2		3	3
4	4	18		6331		C7	D5	CJ					S3							DJ	CQ	H3					SJ	S7	C8	C6	D9	CK		SJ	S7	S3	H3	DJ	D9	D5	CK	CQ	CJ	C8	C7	C6		4	4
1	2	19	2	5521		CK	CJ	C8	C7	C6			D4							HA	H9						SA	S9	S6	S5	S3			SA	S9	S6	S5	S3	HA	H9	D4	CK	CJ	C8	C7	C6		1	2
2	4	19	1	5521		H6							C9	CA	C3	CT	C4			S4	SQ						DT	D6	D2	DA	D8			SQ	S4	H6	DA	DT	D8	D6	D2	CA	CT	C9	C4	C3		2	4
3	1	19		5521		D9							HJ	HT	D5	H4	C2			DK	DJ	S8	C5	D3			HQ	H3						S8	HQ	HJ	HT	H4	H3	DK	DJ	D9	D5	D3	C5	C2		3	1
4	3	19		5521		CQ	H7						HK	S2	DQ	H8	D7			SJ							ST	S7	H5	SK	H2			SK	SJ	ST	S7	S2	HK	H8	H7	H5	H2	DQ	D7	CQ		4	3
1	4	20		4441		HT							CQ	CJ	C8	C6				SA	SK	ST	S3				DK	DJ	D9	D5				SA	SK	ST	S3	HT	DK	DJ	D9	D5	CQ	CJ	C8	C6		1	4
2	3	20	1	4441		S9	S8	S5	S6				HJ	H3	HQ	H2				D3							C3	CK	C9	C4				S9	S8	S6	S5	HQ	HJ	H3	H2	D3	CK	C9	C4	C3		2	3
3	2	20	1	4441		DQ	H8	C7	D4				HK	H7	S4	S2				S7							SQ	D7	H5	D2				SQ	S7	S4	S2	HK	H8	H7	H5	DQ	D7	D4	D2	C7		3	2
4	1	20		4441		SJ	D8	CA	H4				CT	HA	C5	H9				DA	H6	DT	C2				D6							SJ	HA	H9	H6	H4	DA	DT	D8	D6	CA	CT	C5	C2		4	1
条件	block	trail	测试条件	牌型		1-1	1-2	1-3	1-4	1-5	1-6		2-1	2-2	2-3	2-4	2-5	2-6		3-1	3-2	3-3	3-4	3-5	3-6		4-1	4-2	4-3	4-4	4-5	4-6
1	1	1	1	4432		SA	ST	S4					HQ	H3						DA	DQ	DJ	D6				C6	C4	C3	C2				SA	ST	S4	HQ	H3	DA	DQ	DJ	D6	C6	C4	C3	C2
2	2	1	2	4432		D7	D9						S6	SQ	S8	S3				C8	C5	C9	CK				HA	H5	HK					SQ	S8	S6	S3	HA	HK	H5	D9	D7	CK	C9	C8	C5
3	3	1	4	4432		SK	HJ	C8	H5				DT	H6	S5	D3				SJ	C6	D5					SQ	H2						SK	SQ	SJ	S5	HJ	H6	H5	H2	DT	D5	D3	C8	C6
4	4	1	1	4432		S5	H4	S9	D2				CT	H2						DT	D4	CA	S7				S2	H9	H6					S9	S7	S5	S2	H9	H6	H4	H2	DT	D4	D2	CA	CT
1	2	2	1	5332		D6	D4	D2					SA	ST	S5	S3	S2			CA	C9	C4					HA	H9						SA	ST	S5	S3	S2	HA	H9	D6	D4	D2	CA	C9	C4
2	3	2	2	5332		CJ	CA	C8					D8	D7						H7	HK	H3	HQ	H8			S8	SJ	S4					SJ	S8	S4	HK	HQ	H8	H7	H3	D8	D7	CA	CJ	C8
3	4	2	1	5332		SK	CT	D5					S7	C2						DQ	H6	H2					DA	DK	S9	D7	H5			SK	S9	S7	H6	H5	H2	DA	DK	DQ	D7	D5	CT	C2
4	1	2	3			HJ	C5						H4	DJ	D9					HT	C3	S6					DK	C6	SQ	D3	C7			SQ	S6	HJ	HT	H4	DJ	D9	D3	DK	C7	C6	C5	C3
1	3	3	1	5431		CK	CQ	CJ	C8	C4			DQ	DT	D8	D7				HQ	H5	H4					S5							S5	HQ	H5	H4	DQ	DT	D8	D7	CK	CQ	CJ	C8	C4
2	4	3	1	5431		HK	HJ	H8	H9	HA			C3	C5	C6					SA	S2	SJ	S3				D3							SA	SJ	S3	S2	HA	HK	HJ	H9	H8	D3	C6	C5	C3
3	1	3	1	5431		H6	H3	D2					DA	C9	S8	S6				DK	HT	H7	D6	D4			ST							ST	S8	S6	HT	H7	H6	H3	DA	DK	D6	D4	D2	C9
4	2	3	2	5431		S4	C2	SK					C7	SQ	DJ	S7	CT			H2	S9	D5	CQ				D9							SK	SQ	S9	S7	S4	H2	DJ	D9	D5	CQ	CT	C7	C2
1	4	4	3			H7	H6	H4					CA	CJ	C8					SQ	S9	S7	S3	S2			D4	D2						SQ	S9	S7	S3	S2	CA	H7	H6	H4	D4	D2	CJ	C8
2	1	4	1	5422		S8	ST						HT	HQ						D8	DJ	D3	DA	D7			C9	CT	CA	C2				ST	S8	HQ	HT	DA	DJ	D8	D7	D3	CA	CT	C9	C2
3	2	4	1	5422		C7	S4						SA	CK	C5	C4				DQ	SJ	H9	H8	C3			DT	S5						SA	SJ	S5	S4	H9	H8	DQ	DT	CK	C7	C5	C4	C3
4	3	4	1	5422		D9	H2						HJ	DK	H5	D6				D5	C6	CQ	SK	H3			HK	S6						SK	S6	HK	HJ	H5	H3	H2	DK	D9	D6	D5	CQ	C6
1	2	5	1	4333		SJ	ST	S9	S7				HK	HQ	HT					D9	D4	D2					C9	C6	C3					SJ	ST	S9	S7	HK	HQ	HT	D9	D4	D2	C9	C6	C3
2	3	5	1	4333		D6	D5	D7					S4	SA	S8					CQ	C2	CT					H7	H8	HJ	H4				SA	S8	S4	HJ	H8	H7	H4	D7	D6	D5	CQ	CT	C2
3	4	5	2	4333		DQ	D8	S5					DA	DT	C8	H3				CJ	S3	S2					CK	H9	H2					S5	S3	S2	H9	H3	H2	DA	DQ	DT	D8	CK	CJ	C8
4	1	5	1	4333		DK	S6	H5					C5	C4	H6	SK				C7	SQ	HA					DJ	D3	CK					SK	SQ	S6	HA	H6	H5	DK	DJ	D3	CK	C7	C5	C4
1	3	6	1	6322		DA	D2						SK	SQ	S9	S7	S6	S3		C4	C3						HA	H9	H8					SK	SQ	S9	S7	S6	S3	HA	H9	H8	DA	D2	C4	C3
2	4	6	1	6322		CJ	CK	C8					D7	D8	DJ	D5	DK	D9		H4	H7						S4	S2						S4	S2	H7	H4	DK	DJ	D9	D8	D7	D5	CK	CJ	C8
3	1	6	2	6322		C9	H6						CA	DQ	HJ	ST	S8	C6		D3	C2						CQ	CT	D6					ST	S8	HJ	H6	DQ	D6	D3	CA	CQ	CT	C9	C6	C2
4	2	6	1	6322		SJ	S5	HT					HQ	H2	H3	DT	C7	HJ		C5	SA						H5	D4						SA	SJ	S5	HQ	HJ	HT	H5	H3	H2	DT	D4	C7	C5
1	4	7	1	6421		CK	CJ	CT	C9				D7	D5						HA	HK	H9	H6	H4	H3		S2							S2	HA	HK	H9	H6	H4	H3	D7	D5	CK	CJ	CT	C9
2	1	7	3			H2	HJ						C4	C8						S4	SK	S6	SJ	S5	S3		D9	DK	D8					SK	SJ	S6	S5	S4	S3	H2	DK	HJ	D9	D8	C8	C4
3	2	7	1	6421		CA	S7						H8	H7	D6	C2				H5							SA	CQ	HT	C7	C6	C5		SA	S7	HT	H8	H7	H5	D6	CA	CQ	C7	C6	C5	C2
4	3	7	2	6421		D3	S8	ST	HQ	DA	D2		DQ	D4	S9	HJ				DT							SK	C3						SK	ST	S9	S8	HQ	HJ	DA	DQ	DT	D4	D3	D2	C3
1	1	8	1	6331		HQ	H3	H2					CK	CJ	CT					S8							DT	D7	D6	D5	D4	D3		S8	HQ	H3	H2	DT	D7	D6	D5	D4	D3	CK	CJ	CT
2	2	8	1	6331		S5	ST	S4					HT							D9	DJ	DK					C5	C2	CA	CQ	C6	C7		ST	S5	S4	HT	DK	DJ	D2	CA	CQ	C7	C6	C5	C2
3	3	8	2	6331		SK	D8	H4					DQ	SJ	D9	S7	S6	S2		H9							SA	C9	H6					SA	SK	SJ	S7	S6	S2	H9	H6	H4	DQ	D9	D8	C9
4	4	8	1	6331		S9	HK	H8					C3							DQ	H5	H7	C8	C4	S3		SQ	HJ	HA					SQ	S9	S3	HA	HK	HJ	H8	H7	H5	DQ	C8	C4	C3
1	3	9	4	5332		DA	D8	D4					S6	S4						CT	C9	C8	C6	C4			HA	HT	H3					S6	S4	HA	HT	H3	DA	D8	D4	CT	C9	C8	C6	C4
2	4	9	3			D4	DT	D9	D2				SQ	SK						CT	CK						H8	H6	H9	HT	H2			SQ	HT	H9	H8	H6	H2	SK	DT	D9	D4	D2	CK	CT
3	1	9	1	5521		HA	DJ	C9	S7	S3			C7							SJ	C2						CA	CJ	S9	S8	H3			SJ	S9	S8	S7	S3	HA	H3	DJ	CA	CJ	C9	C7	C2
4	2	9	1	5521		H5							DA	D7	CQ	S5	C4			S6	C5						D6	C8	C3	D5	D8			S6	S5	H5	DA	D8	D7	D6	D5	CQ	C8	C5	C4	C3
1	4	10	2	4441		DA	DJ	D4	D2				S3							CQ	C6	C4	C3				HQ	HT	H8	H3				S3	HK	HT	H8	H3	DA	DJ	D4	D2	CQ	C6	C4	C3
2	1	10		4441		C8	CK	C7	C5				D3							H2	H4	HK	H9				S6	SK	SA	S4				SA	SK	S6	S4	HK	H9	H4	H2	D3	CK	C8	C7	C5
3	2	10		4441		DK	SJ	D7	S2				D9							CJ	ST	H7	H6				HJ	S7	D6	H5				SJ	ST	S7	S2	HJ	H7	H6	H5	DK	D9	D7	D6	CJ
4	3	10	1	4441		C9	DA	C2	S8				DT							D8	HA	S9	S5				SQ	D5	CA	CT				SQ	S9	S8	S5	HA	DA	DT	D8	D5	CA	CT	C9	C2
1	1	11	4	5422		CQ	C8						DQ	DJ	D9	D7	D4			H4	H2						SA	SQ	S6	S3				SA	SQ	S6	S3	H4	H2	DQ	DJ	D9	D7	D4	CQ	C8
2	2	11		4432		H6	HQ						C5	CQ	C9	C2				S3	S5	SJ	SK				DJ	D2	DQ					SK	SJ	S5	S3	HQ	H6	DQ	DJ	D2	CQ	C9	C5	C2
3	3	11	1	4432		SA	DK	C8					SQ	HT	D7	D5				HA	S6	H4	D3				H9	C3						SA	SQ	S6	HA	HT	H9	H4	DK	D7	D5	D3	C8	C3
4	4	11	3			H7	C6						H3	S7	DT	S8				C4	H2	HA					ST	H5	DA	S9				ST	S9	S8	S7	H7	H5	H3	H2	DA	DT	HA	C6	C4
1	2	12	4	5431		HA	H7	H5	H4				CA	CK	CT	C6	C3			SJ	S9	S5					D7							SJ	S9	S5	HA	H7	H5	H4	D7	CA	CK	CT	C6	C3
2	3	12	3			SK	S4	S7	ST				H9	HK	H5					D6	D4	D9					C5	CQ	CA					CA	SK	ST	S7	S4	HK	H9	H5	D9	D6	D4	CQ	C5
3	4	12	4	4333		ST	S8	C4					DK	HT	H6	C2				D9	D8	C7					HK	S7	S4					ST	S8	S7	S4	HK	HT	H6	DK	D9	D8	C7	C4	C2
4	1	12	1	5332		H4	DJ	D5					D3	SJ	CA	S8	S9			C6	D7						HQ	DA	C3					SJ	S9	S8	HQ	H4	DA	DJ	D7	D5	D3	CA	C6	C3
1	4	13		5431		SK	ST	S7	S5	S3			HK	H5	H2					DQ	DT	D9	D4				C9							SK	ST	S7	S5	S3	HK	H5	H2	DQ	DT	D9	D4	C9
2	1	13		5431		D2	D6	D7					SA							C8	CK	CT	C3	C4			HQ	H6	H3	HJ				SA	HQ	HJ	H6	H3	D7	D6	D2	CK	CT	C8	C4	C3
3	2	13		5431		DA	SJ	S8					DK	DJ	S9	D3	S2			D5							CA	H9	C6	C5				SJ	S9	S8	S2	H9	DA	DK	DJ	D5	D3	CA	C6	C5
4	3	13		5431		H4	CJ	H8	H7	SQ			C7	S4	D8	S6				HA	C2	HT					CQ							SQ	S6	S4	HA	HT	H8	H7	H4	D8	CQ	CJ	C7	C2
1	1	14	2	5422		D5	D3						SA	SQ	ST	S5	S2			CK	CT	C4	C3				HA	H4						SA	SQ	ST	S5	S2	HA	H4	D5	D3	CK	CT	C4	C3
2	2	14		5422		C9	C5						D8	DT	DQ	DJ	D9			H2	HQ	H3	H5				S3	SQ						SQ	S3	HQ	H5	H3	H2	DQ	DJ	DT	D9	D8	C9	C5
3	3	14		5422		HJ	HT	C8	H7	C6			SJ	D6						H9	S8	S6	S4				HK	D7						SJ	S8	S6	S4	HK	HJ	HT	H9	H7	D7	D6	C8	C6
4	4	14		5422		S9	CQ						DA	C7						S7	H6	C2	CA				H8	DK	D4	D2	CJ			S9	S7	H8	H6	DA	DK	D4	D2	CA	CQ	CJ	C7	C2
1	2	15	3			CA	CQ	CJ	C5				DQ	DJ	D6	D4				H3	H2						SQ	S8	S2					SQ	S8	S2	DJ	H3	H2	DQ	D6	D4	CA	CQ	CJ	C5
2	3	15	4	6322		C6	CJ						DJ	D5	DQ					H7	H5	HJ	H9	HK	H3		S7	S5						S7	S5	HK	HJ	H9	H7	H5	H3	DQ	DJ	D5	CJ	C6
3	4	15		4333		HA	H9	C2					D9	C8	C7	S5				DA	DJ	H7					HT	S6	S4					S6	S5	S4	HA	HT	H9	H7	DA	DJ	D9	C8	C7	C2
4	1	15	4	6331		CT							D4	D2	S6					H3	CK	S4					D3	DK	D6	C5	DA	S7		S7	S6	S4	H3	DA	DK	D6	D4	D3	D2	CK	CT	C5
1	3	16		6322		HA	HQ	HT	H4	H3	H2		C3	C2						S8	S7						DQ	D6	D4					S8	S7	HA	HQ	HT	H4	H3	H2	DQ	D6	D4	C3	C2
2	4	16	4	6421		ST	S3	S4	SA				H4	H6						D5							C5	CK	CJ	C8	C3	CA		SA	ST	S4	S3	H6	H4	D5	CA	CK	CJ	C8	C5	C3
3	1	16	3			DK	CT						SA	SQ	D2					CQ	HJ	ST	C8	C7	S6		HK	C6						SQ	ST	S6	HK	HJ	DK	D2	SA	CQ	CT	C8	C7	C6
4	2	16	4	5521		HK							DJ	D6	H2	S7	CQ			H7	HJ	D8	S6	D5			DQ	H5						S7	S6	HK	HJ	H7	H5	H2	DQ	DJ	D8	D6	D5	CQ
1	3	17		6421		SA	S8	S7	S3				H5							DQ	DJ	D9	D7	D4	D2		C3	C2						SA	S8	S7	S3	H5	DQ	DJ	D9	D7	D4	D2	C3	C2
2	1	17	1	6421		D8							S9	SK						CQ	C8	CA	C6				HT	HJ	H6	H3	HK	H4		SK	S9	HK	HJ	HT	H6	H4	H3	D8	CA	CQ	C8	C6
3	4	17	4	4441		ST							CK	D7	S5	C2				SA	SJ	HT	D6				DK	C9	D5	C4				SA	SJ	ST	S5	HT	DK	D7	D6	D5	CK	C9	C4	C2
4	2	17	3			S4	H9	S5	DT				D3							C4	S2	S6	CQ	ST	HA		H8	SQ						SQ	ST	S6	S5	S4	S2	HA	CQ	H9	H8	DT	D3	C4
1	1	18		6331		DQ	D6	D2					S4							CT	C9	C5					HA	HQ	H9	H8	H7	H5		S4	HA	HQ	H9	H8	H7	H5	DQ	D6	D2	CT	C9	C5
2	2	18		6331		C4							D7	D4	DK	DT	DA	D8		H2	H6	HK					S2	SQ	ST					SQ	ST	S2	HK	H6	H2	DA	DK	DT	D8	D7	D4	C4
3	3	18	3			HA	S5	H4					HJ	S9	S8					CA	SK	HT	S6	D3	C2		C3							HA	SK	S9	S8	S6	S5	HJ	HT	H4	D3	CA	C3	C2
4	4	18		6331		C7	D5	CJ					S3							DJ	CQ	H3					SJ	S7	C8	C6	D9	CK		SJ	S7	S3	H3	DJ	D9	D5	CK	CQ	CJ	C8	C7	C6
1	2	19	2	5521		CA	CJ	C8	C7	C6			D4							HA	H9						SA	S9	S6	S5	S3			SA	S9	S6	S5	S3	HA	H9	D4	CA	CJ	C8	C7	C6
2	4	19	1	5521		H6							C9	CA	C3	CT	C4			S4	SQ						DT	D6	D2	DA	D8			SQ	S4	H6	DA	DT	D8	D6	D2	CA	CT	C9	C4	C3
3	1	19		5521		D9							HJ	HT	D5	H4	C2			DK	DJ	S8	C5	D3			HQ	H3						S8	HQ	HJ	HT	H4	H3	DK	DJ	D9	D5	D3	C5	C2
4	3	19		5521		CQ	H7						HK	S2	DQ	H8	D7			SJ							ST	S7	H5	SK	H2			SK	SJ	ST	S7	S2	HK	H8	H7	H5	H2	DQ	D7	CQ
1	4	20		4441		HT							CQ	CJ	C8	C6				SA	SK	ST	S3				DK	DJ	D9	D5				SA	SK	ST	S3	HT	DK	DJ	D9	D5	CQ	CJ	C8	C6
2	3	20	1	4441		S9	S8	S5	S6				HJ	H3	HQ	H2				D3							C3	CK	C9	C4				S9	S8	S6	S5	HQ	HJ	H3	H2	D3	CK	C9	C4	C3
3	2	20	1	4441		DQ	H8	C7	D4				HK	H7	S4	S2				S7							SQ	D7	H5	D2				SQ	S7	S4	S2	HK	H8	H7	H5	DQ	D7	D4	D2	C7
4	1	20		4441		SJ	D8	CA	H4				CT	HA	C5	H9				DA	H6	DT	C2				D6							SJ	HA	H9	H6	H4	DA	DT	D8	D6	CA	CT	C5	C2
[truncated: 34 more columns]

## Sheet: Sheet2
条件	测试条件
1	1
4	3
3	1
2	1
4	1
3	2
2	3
1	1
3	1
1	4
4	1
1	2
4	4
3	3
2	1
2	2
1	1
4	2
3	1
1	1
4	1
3	1
2	1
4	1
1	4
1	3
4	4
4	3
1	2
3	1
3	4
2	2
1	1
4	1
2	1
1	1
4	2
3	2
1	4
4	1
3	1
2	3
2	4
3	3
2	1
4	1
3	1
2	1
1	3
3	2
2	1
1	1
4	1
2	3
1	2
4	3
3	4
2	4
3	4
2	1

[truncated: 2 more sheets: Sheet3, 位置表Y]
